# Supplementary material for: Atorvastatin improves spermatogenesis in murine and in vitro human chronic orchitis models through restoring blood-testis barriers
Source: Cell Death Discov. 2025 Nov 6;11:505. doi: 10.1038/s41420-025-02749-6 (PMC12592372; doi:10.1038/s41420-025-02749-6)
Supplement: Supplementary file 3 — List of differentially expressed protein [file 41420_2025_2749_MOESM3_ESM.xlsx]

## Sheet: AC.vs.T50
Accession	Gene Symbol	Protein name	P.value	FC	Log2FC	Significant
Q8BYN5	Fsd1l	FSD1-like protein	0.00506462	0.0449915	-4.4742	Down
P70453	Pde7a	High affinity cAMP-specific 3',5'-cyclic phosphodiesterase 7A	0.0340724	0.119284	-3.06753	Down
Q9JLC6	Tef	Thyrotroph embryonic factor	0.00221928	0.135947	-2.87888	Down
O55134	Pcdh12	Protocadherin-12	0.000661185	0.144096	-2.7949	Down
Q9D7H4	Avpi1	Arginine vasopressin-induced protein 1	0.0164358	0.147217	-2.76398	Down
Q9QVP9	Ptk2b	Protein-tyrosine kinase 2-beta	0.00884735	0.197743	-2.3383	Down
P15620	Zfp35	Zinc finger protein 271	0.0191253	0.200116	-2.32109	Down
P85094	Isoc2a	Isochorismatase domain-containing protein 2A	0.0222355	0.230131	-2.11947	Down
P41245	Mmp9	Matrix metalloproteinase-9	0.0187274	0.241435	-2.05029	Down
Q8CII9	Crlf2	Cytokine receptor-like factor 2	0.00996384	0.258942	-1.9493	Down
P28862	Mmp3	Stromelysin-1	0.0405006	0.270274	-1.88751	Down
Q9ES64	Ush1c	Harmonin	0.0277367	0.295452	-1.75901	Down
Q9Z1T2	Thbs4	Thrombospondin-4	0.0367599	0.347081	-1.52666	Down
P07724	Alb	Albumin	0.0387008	0.361526	-1.46783	Down
Q91XA5	Snapc2	snRNA-activating protein complex subunit 2	0.0359986	0.377157	-1.40676	Down
Q8BGE4	Susd6	Sushi domain-containing protein 6	0.0491431	0.398285	-1.32813	Down
Q06348	Prrx2	Paired mesoderm homeobox protein 2	0.00368184	0.434237	-1.20344	Down
Q7TQI7	Abtb2	Ankyrin repeat and BTB/POZ domain-containing protein 2	0.0300801	0.445529	-1.16641	Down
P97290	Serping1	Plasma protease C1 inhibitor	0.00684592	0.464089	-1.10753	Down
P49182	Serpind1	Heparin cofactor 2	0.0245505	0.492031	-1.02318	Down
Q9Z1T5	Deaf1	Deformed epidermal autoregulatory factor 1 homolog	0.0349431	0.507186	-0.979412	Down
P02088	Hbb-b1	Hemoglobin subunit beta-1	0.0287785	0.518823	-0.946686	Down
O89020	Afm	Afamin	0.0029797	0.525768	-0.927502	Down
Q9D809	2200002D01Rik	RIKEN cDNA 2200002D01 gene	0.0413255	0.530831	-0.913675	Down
Q9CZD5	Mtif3	Translation initiation factor IF-3, mitochondrial	0.00132073	0.534968	-0.902476	Down
Q8CBD1	Nrip1	Nuclear receptor-interacting protein 1	0.0209069	0.53536	-0.901419	Down
Q80VL3	Prickle3	Prickle planar cell polarity protein 3	0.00473319	0.53994	-0.889128	Down
Q62009	Postn	Periostin	0.0140473	0.547318	-0.869549	Down
Q6GQT1	A2m	Alpha-2-macroglobulin-P	0.0028415	0.547372	-0.869406	Down
Q9CQX8	Mrps36	Alpha-ketoglutarate dehydrogenase component 4	0.0488434	0.548593	-0.866193	Down
Q3UYC0	Ppm1h	Protein phosphatase 1H	0.0227235	0.552678	-0.855488	Down
P54797	Tango2	Transport and Golgi organization 2 homolog	0.0453634	0.558253	-0.841008	Down
Q8CGK7	Gnal	Guanine nucleotide-binding protein G(olf) subunit alpha	0.000785724	0.562571	-0.829893	Down
P03888	ND1	NADH-ubiquinone oxidoreductase chain 1	0.0465709	0.56849	-0.814794	Down
Q9CQA6	Chchd1	Small ribosomal subunit protein mS37	0.0164662	0.570017	-0.810922	Down
P46694	Ier3	Radiation-inducible immediate-early gene IEX-1	0.00864532	0.577652	-0.791726	Down
A0A5F8MPH8	Tnxb	Tenascin XB	0.000914336	0.584315	-0.775183	Down
Q8BQ47	Cnpy4	Protein canopy homolog 4	0.0231943	0.584791	-0.774007	Down
Q9R0G6	Comp	Cartilage oligomeric matrix protein	0.0169086	0.585087	-0.773278	Down
Q8R3Q6	Ccdc58	Protein MIX23	0.0043526	0.588368	-0.765209	Down
Q9JLL0	Crim1	Cysteine-rich motor neuron 1 protein	0.0119847	0.592063	-0.756177	Down
Q9Z0K8	Vnn1	Pantetheinase	0.00749898	0.592629	-0.754798	Down
P62315	Snrpd1	Small nuclear ribonucleoprotein Sm D1	0.041295	0.593945	-0.751599	Down
P09528	Fth1	Ferritin heavy chain	0.031163	0.594185	-0.751016	Down
P97762	Rp9	Retinitis pigmentosa 9 protein homolog	0.0363467	0.594264	-0.750824	Down
Q02819	Nucb1	Nucleobindin-1	0.0403551	0.595155	-0.748663	Down
Q8BQN6	Zfp146	Zinc finger protein OZF	0.0213277	0.596634	-0.745081	Down
Q61702	Itih1	Inter-alpha-trypsin inhibitor heavy chain H1	0.0282464	0.599077	-0.739187	Down
P32261	Serpinc1	Antithrombin-III	0.0184909	0.60953	-0.714232	Down
Q9QZL6	Usp21	Ubiquitin carboxyl-terminal hydrolase 21	0.0140483	0.61247	-0.707288	Down
Q00623	Apoa1	Apolipoprotein A-I	0.0124457	0.621127	-0.687041	Down
Q8K305	Nsl1	Kinetochore-associated protein NSL1 homolog	0.00753776	0.628496	-0.670025	Down
P01942	Hba	Hemoglobin subunit alpha	0.00335516	0.629599	-0.667495	Down
Q9QXA7	Trim44	Tripartite motif-containing protein 44	0.0142355	0.634815	-0.655591	Down
Q91W10	Slc39a8	Metal cation symporter ZIP8	0.016383	0.637652	-0.649158	Down
P16301	Lcat	Phosphatidylcholine-sterol acyltransferase	0.0158473	0.640374	-0.643014	Down
P51885	Lum	Lumican	0.0135162	0.644404	-0.633963	Down
O09164	Sod3	Extracellular superoxide dismutase [Cu-Zn]	0.0212946	0.650726	-0.619878	Down
Q921I1	Trf	Serotransferrin	0.0342228	0.651954	-0.617158	Down
P16110	Lgals3	Galectin-3	0.0164409	0.655312	-0.609747	Down
P10923	Spp1	Osteopontin	0.00562131	0.656891	-0.606274	Down
Q9QZM2	Polg2	DNA polymerase subunit gamma-2, mitochondrial	0.0104993	0.658311	-0.603158	Down
Q8CGE8	Ifi205	Interferon-activable protein 205-A	0.0470741	0.662972	-0.59298	Down
Q8VCM7	Fgg	Fibrinogen gamma chain	0.0248506	0.66309	-0.592724	Down
Q61703	Itih2	Inter-alpha-trypsin inhibitor heavy chain H2	0.00480635	0.667036	-0.584164	Down
Q61190	Il10rb	Interleukin-10 receptor subunit beta	0.0139734	0.667548	-0.583055	Down
Q9CRD4	Dbndd2	Dysbindin domain-containing protein 2	0.00405797	0.668015	-0.582048	Down
Q9D0J8	Ptms	Parathymosin	0.0261368	0.669786	-0.578227	Down
P48428	Tbca	Tubulin-specific chaperone A	0.00885046	0.670612	-0.57645	Down
Q8BYN3	Itpk1	Inositol-tetrakisphosphate 1-kinase	0.0123347	0.673573	-0.570094	Down
P21126	Ubl4a	Ubiquitin-like protein 4A	0.0478874	0.673912	-0.569369	Down
F6YQT7	Lipi	Lipase, member I	0.0152408	0.678292	-0.560021	Down
O35887	Calu	Calumenin	0.0484402	0.679533	-0.557385	Down
P06684	Hc	Complement C5	0.023137	0.68251	-0.551078	Down
P52503	Ndufs6	NADH dehydrogenase [ubiquinone] iron-sulfur protein 6, mitochondrial	0.0251061	0.68271	-0.550655	Down
Q61469	Plpp1	Phospholipid phosphatase 1	0.016125	0.683408	-0.549182	Down
Q8R043	AI413582	Small integral membrane protein 29	0.0187981	0.686015	-0.543688	Down
Q9D7P9	Serpinb12	Serpin B12	0.018466	0.68854	-0.538387	Down
Q9JJ94	Ssna1	Microtubule nucleation factor SSNA1	0.00349254	0.689706	-0.535946	Down
A0A087WRJ1	Zfp1006	RIKEN cDNA 2610044O15 gene	0.028341	0.689975	-0.535385	Down
O35613	Daxx	Death domain-associated protein 6	0.0251257	0.690107	-0.535109	Down
Q60821	Zbtb17	Zinc finger and BTB domain-containing protein 17	0.0330702	0.69156	-0.532074	Down
P48024	Eif1	Eukaryotic translation initiation factor 1	0.0409437	0.692115	-0.530917	Down
P63073	Eif4e	Eukaryotic translation initiation factor 4E	0.0298994	0.695241	-0.524415	Down
Q9D8B3	Chmp4b	Charged multivesicular body protein 4b	0.0217288	0.695247	-0.524402	Down
Q4V9W2	Srek1ip1	Protein SREK1IP1	0.0221129	0.697147	-0.520465	Down
P14069	S100a6	Protein S100-A6	0.0360917	0.6985	-0.517668	Down
Q8C1S0	Med19	Mediator of RNA polymerase II transcription subunit 19	0.0404807	0.699389	-0.515834	Down
O35381	Anp32a	Acidic leucine-rich nuclear phosphoprotein 32 family member A	0.0457349	0.699738	-0.515113	Down
Q9JHJ3	Glmp	Glycosylated lysosomal membrane protein	0.0461845	0.703608	-0.507157	Down
P19246	Nefh	Neurofilament heavy polypeptide	0.00168273	0.703662	-0.507045	Down
O35664	Ifnar2	Interferon alpha/beta receptor 2	0.0123522	0.707527	-0.499143	Down
Q99KP3	Cryl1	Lambda-crystallin homolog	0.0189503	0.707752	-0.498683	Down
Q8C1M2	Zfp428	Zinc finger protein 428	0.00952498	0.707898	-0.498387	Down
Q9CR57	Rpl14	Large ribosomal subunit protein eL14	0.0193764	0.709198	-0.49574	Down
Q4PZA2	Ece1	Endothelin-converting enzyme 1	0.00735971	0.709252	-0.495629	Down
P27038	Acvr2a	Activin receptor type-2A	0.0106895	0.711654	-0.490753	Down
P59279	Rab2b	Ras-related protein Rab-2B	0.0247589	0.712797	-0.488437	Down
Q91Y97	Aldob	Fructose-bisphosphate aldolase B	0.000970379	0.712902	-0.488224	Down
P20918	Plg	Plasminogen	0.0215051	0.714573	-0.484846	Down
Q9DAI4	Zbtb43	Zinc finger and BTB domain-containing protein 43	0.0402744	0.716356	-0.481251	Down
P25976	Ubtf	Nucleolar transcription factor 1	0.0228581	0.717707	-0.478534	Down
Q9CVI2	Fam133b	Protein FAM133B	0.00780313	0.718436	-0.477069	Down
Q80X66	Btbd10	BTB/POZ domain-containing protein 10	0.00841673	0.71899	-0.475957	Down
Q8BFY6	Pef1	Peflin	0.0376455	0.719156	-0.475623	Down
P41438	Slc19a1	Reduced folate transporter	0.0409939	0.72289	-0.468152	Down
Q9DCB8	Isca2	Iron-sulfur cluster assembly 2 homolog, mitochondrial	0.000808981	0.723037	-0.467859	Down
Q9D0B6	Pbdc1	Protein PBDC1	0.0195089	0.723114	-0.467704	Down
Q922T2	Mfap3	Microfibril-associated glycoprotein 3	0.0154573	0.723275	-0.467384	Down
Q00547	Hmmr	Hyaluronan mediated motility receptor	0.0214386	0.724804	-0.464337	Down
Q922R0	Prkx	cAMP-dependent protein kinase catalytic subunit PRKX	0.00540201	0.724903	-0.464141	Down
Q9JIX0	Eny2	Transcription and mRNA export factor ENY2	0.0321113	0.726321	-0.46132	Down
Q61704	Itih3	Inter-alpha-trypsin inhibitor heavy chain H3	0.0031201	0.728256	-0.457483	Down
O08997	Atox1	Copper transport protein ATOX1	4.6191e-05	0.73011	-0.453815	Down
Q80XU3	Nucks1	Nuclear ubiquitous casein and cyclin-dependent kinase substrate 1	0.0356861	0.73015	-0.453735	Down
P08071	Ltf	Lactotransferrin	0.000718134	0.730232	-0.453573	Down
Q69ZP3	Pnkd	Probable hydrolase PNKD	0.0455784	0.732397	-0.449302	Down
Q9R020	Zranb2	Zinc finger Ran-binding domain-containing protein 2	0.0235596	0.732668	-0.448769	Down
E9Q238	Kank1	KN motif and ankyrin repeat domains 1	0.004076	0.733211	-0.4477	Down
Q6ZPF3	Tiam2	Rho guanine nucleotide exchange factor TIAM2	0.00587313	0.737698	-0.438898	Down
P97822	Anp32e	Acidic leucine-rich nuclear phosphoprotein 32 family member E	0.0341863	0.737901	-0.4385	Down
P63325	Rps10	Small ribosomal subunit protein eS10	0.0468479	0.737999	-0.438309	Down
Q64314	Cd34	Hematopoietic progenitor cell antigen CD34	0.0302205	0.738899	-0.436551	Down
P09602	Hmgn2	Non-histone chromosomal protein HMG-17	0.0231891	0.739791	-0.434811	Down
A2BFE8	Prrg1	Proline rich Gla (G-carboxyglutamic acid) 1	0.0246375	0.740076	-0.434255	Down
Q8R317	Ubqln1	Ubiquilin-1	0.0426502	0.740435	-0.433556	Down
O35326	Srsf5	Serine/arginine-rich splicing factor 5	0.0325464	0.742525	-0.429489	Down
Q06335	Aplp2	Amyloid beta precursor like protein 2	0.0142418	0.74282	-0.428915	Down
Q8K0E8	Fgb	Fibrinogen beta chain	0.0226779	0.743585	-0.427431	Down
P52927	Hmga2	High mobility group protein HMGI-C	0.00215179	0.746435	-0.421911	Down
Q99ML9	Rnf111	E3 ubiquitin-protein ligase Arkadia	0.0140324	0.746828	-0.421151	Down
Q69ZN6	Gnptab	N-acetylglucosamine-1-phosphotransferase subunits alpha/beta	0.0111188	0.747748	-0.419376	Down
Q3TGF2	Fam107b	Protein FAM107B	0.038714	0.748001	-0.418888	Down
Q8BGT7	Smndc1	Survival of motor neuron-related-splicing factor 30	0.00627026	0.748043	-0.418806	Down
O88271	Cfdp1	Craniofacial development protein 1	0.0286492	0.748345	-0.418225	Down
Q3UHF3	Mier3	Mesoderm induction early response protein 3	0.026924	0.748928	-0.4171	Down
Q8VE62	Paip1	Polyadenylate-binding protein-interacting protein 1	0.024026	0.751094	-0.412935	Down
P11438	Lamp1	Lysosome-associated membrane glycoprotein 1	0.00788556	0.753126	-0.409037	Down
Q8C3X2	Ccdc90b	Coiled-coil domain-containing protein 90B, mitochondrial	0.0177882	0.753205	-0.408885	Down
Q8BKE9	Ift74	Intraflagellar transport protein 74 homolog	0.00582109	0.753873	-0.407606	Down
P15116	Cdh2	Cadherin-2	0.0450119	0.754956	-0.405536	Down
Q9WU28	Pfdn5	Prefoldin subunit 5	0.0174665	0.755113	-0.405235	Down
Q8QZY6	Tspan14	Tetraspanin-14	0.0485649	0.756068	-0.403412	Down
Q61160	Fadd	FAS-associated death domain protein	0.0249467	0.757075	-0.401493	Down
P10605	Ctsb	Cathepsin B	0.0382354	0.758687	-0.398424	Down
Q61521	Ereg	Proepiregulin	0.000206118	0.759872	-0.396172	Down
B1AR10	Mllt6	Myeloid/lymphoid or mixed-lineage leukemia; translocated to, 6	0.0237901	0.760168	-0.39561	Down
P97797	Sirpa	Tyrosine-protein phosphatase non-receptor type substrate 1	0.0149534	0.760935	-0.394154	Down
Q3TYX3	Smyd5	Histone-lysine N-trimethyltransferase SMYD5	0.0264297	0.762625	-0.390954	Down
Q8BYW9	Eogt	EGF domain-specific O-linked N-acetylglucosamine transferase	0.0125393	0.764908	-0.386641	Down
Q9R0U0	Srsf10	Serine/arginine-rich splicing factor 10	0.0476038	0.76533	-0.385847	Down
Q4FK66	Prpf38a	Pre-mRNA-splicing factor 38A	0.0134276	0.765895	-0.384782	Down
Q9CXI5	Manf	Mesencephalic astrocyte-derived neurotrophic factor	0.00443785	0.766471	-0.383697	Down
Q99M71	Epdr1	Mammalian ependymin-related protein 1	0.0448468	0.767059	-0.382591	Down
Q8BIF0	Cd99l2	CD99 antigen-like protein 2	0.0424083	0.767127	-0.382463	Down
Q9R098	Hgfac	Hepatocyte growth factor activator	0.0384841	0.767568	-0.381634	Down
Q8BIV1	Zfp719	Zinc finger protein 719	0.00869265	0.770022	-0.377028	Down
Q9CWE0	Mtfr1l	Mitochondrial fission regulator 1-like	0.0357537	0.770396	-0.376329	Down
O08784	Tcof1	Treacle protein	0.00976583	0.771162	-0.374895	Down
Q99J09	Wdr77	Methylosome protein WDR77	0.000400442	0.771591	-0.374091	Down
Q64455	Ptprj	Receptor-type tyrosine-protein phosphatase eta	0.016958	0.772166	-0.373018	Down
Q8K135	AU040320	Dyslexia-associated protein KIAA0319-like protein	0.0260215	0.772779	-0.371873	Down
Q8BTJ4	Enpp4	Bis(5'-adenosyl)-triphosphatase enpp4	0.00958691	0.774003	-0.369589	Down
Q8R409	Hexim1	Protein HEXIM1	0.0131262	0.775226	-0.367312	Down
O35718	Socs3	Suppressor of cytokine signaling 3	0.012186	0.775846	-0.366159	Down
P01027	C3	Complement C3	0.0221187	0.776091	-0.365702	Down
Q61554	Fbn1	Fibrillin-1	0.0313166	0.776197	-0.365505	Down
P61514	Rpl37a	Large ribosomal subunit protein eL43	0.00390459	0.776825	-0.364338	Down
O88522	Ikbkg	NF-kappa-B essential modulator	0.0318842	0.777155	-0.363725	Down
O09030	Il13ra1	Interleukin-13 receptor subunit alpha-1	0.0349341	0.777493	-0.363098	Down
Q8CIB5	Fermt2	Fermitin family homolog 2	0.0483645	0.779019	-0.36027	Down
P97300	Nptn	Neuroplastin	0.0114215	0.779749	-0.358918	Down
Q9EQU5	Set	Protein SET	0.0384148	0.780102	-0.358266	Down
Q9DBQ7	Scyl3	Protein-associating with the carboxyl-terminal domain of ezrin	0.0477085	0.780403	-0.357708	Down
Q8VCI5	Pex19	Peroxisomal biogenesis factor 19	0.00637007	0.7812	-0.356236	Down
P17047	Lamp2	Lysosome-associated membrane glycoprotein 2	0.00542799	0.78173	-0.355257	Down
E9Q6J5	Bod1l	Biorientation of chromosomes in cell division protein 1-like 1	0.00413821	0.782458	-0.353915	Down
Q9WVH9	Fbln5	Fibulin-5	0.0392775	0.783137	-0.352664	Down
Q99MD9	Nasp	Nuclear autoantigenic sperm protein	0.0122344	0.783244	-0.352467	Down
Q91ZX7	Lrp1	Prolow-density lipoprotein receptor-related protein 1	0.0244156	0.783396	-0.352186	Down
Q8CBC7	Ftsj1	tRNA (cytidine(32)/guanosine(34)-2'-O)-methyltransferase	0.0273148	0.783474	-0.352043	Down
Q8BGS0	Mak16	Protein MAK16 homolog	0.0099757	0.785614	-0.348108	Down
P09055	Itgb1	Integrin beta-1	0.00915026	0.786423	-0.346623	Down
Q8BFW4	Trim65	E3 ubiquitin-protein ligase TRIM65	0.0333452	0.786449	-0.346575	Down
Q9JJG0	Tacc2	Transforming acidic coiled-coil-containing protein 2	0.00757377	0.788114	-0.343524	Down
Q9DBZ1	Ikbip	Inhibitor of nuclear factor kappa-B kinase-interacting protein	0.0399654	0.789524	-0.340946	Down
Q91Z38	Ttc1	Tetratricopeptide repeat protein 1	0.0286543	0.790187	-0.339733	Down
Q9WVC3	Cav2	Caveolin-2	0.0285796	0.790943	-0.338355	Down
P70302	Stim1	Stromal interaction molecule 1	0.00293478	0.791354	-0.337606	Down
Q60865	Caprin1	Caprin-1	0.0383797	0.791905	-0.3366	Down
Q9Z2D6	Mecp2	Methyl-CpG-binding protein 2	0.0313549	0.792426	-0.335652	Down
Q9JMG1	Edf1	Endothelial differentiation-related factor 1	0.0029438	0.792572	-0.335385	Down
Q69Z23	Dnah17	Dynein axonemal heavy chain 17	0.0161093	0.792692	-0.335167	Down
Q9ER62	Tnfrsf22	Tumor necrosis factor receptor superfamily member 22	0.00370846	0.793051	-0.334514	Down
P10148	Ccl2	C-C motif chemokine 2	0.00957509	0.794167	-0.332486	Down
Q4VAA2	Cdv3	Protein CDV3	0.0130824	0.794932	-0.331097	Down
Q8R1N0	Zfp830	Zinc finger protein 830	0.0245298	0.794992	-0.330988	Down
Q640N1	Aebp1	Adipocyte enhancer-binding protein 1	0.0373785	0.795424	-0.330205	Down
Q3UHX2	Pdap1	28 kDa heat- and acid-stable phosphoprotein	0.00593809	0.795476	-0.33011	Down
P11688	Itga5	Integrin alpha-5	0.0119076	0.795547	-0.329982	Down
Q99L02	Pagr1a	PAXIP1-associated glutamate-rich protein 1A	0.0339021	0.795643	-0.329807	Down
Q9CWV6	Prkrip1	PRKR-interacting protein 1	0.0215787	0.795773	-0.329572	Down
P00493	Hprt	Hypoxanthine-guanine phosphoribosyltransferase	0.0245563	0.797488	-0.326466	Down
Q9Z247	Fkbp9	Peptidyl-prolyl cis-trans isomerase FKBP9	0.0235403	0.797851	-0.325809	Down
P25425	Pou2f1	POU domain, class 2, transcription factor 1	0.0290087	0.797989	-0.325559	Down
Q8CJ26	Nradd	Death domain-containing membrane protein NRADD	0.00564991	0.798156	-0.325258	Down
Q6PAM1	Txlna	Alpha-taxilin	0.00862483	0.79856	-0.324526	Down
Q99M28	Rnps1	RNA-binding protein with serine-rich domain 1	0.0401054	0.798811	-0.324075	Down
Q9EPK6	Sil1	Nucleotide exchange factor SIL1	0.0499854	0.799082	-0.323585	Down
Q8BFR4	Gns	N-acetylglucosamine-6-sulfatase	0.0151995	0.799197	-0.323378	Down
Q6ZQ89	Marchf6	E3 ubiquitin-protein ligase MARCHF6	0.0112958	0.799523	-0.322788	Down
Q9CR13	Fmc1	Protein FMC1 homolog	0.0180961	0.799666	-0.32253	Down
Q3UZ39	Lrrfip1	Leucine-rich repeat flightless-interacting protein 1	0.00117108	0.800363	-0.321273	Down
Q91XA2	Golm1	Golgi membrane protein 1	0.0160447	0.800463	-0.321093	Down
Q6P5H2	Nes	Nestin	0.00191197	0.801557	-0.319124	Down
Q8BJU0	Sgta	Small glutamine-rich tetratricopeptide repeat-containing protein alpha	0.023138	0.801564	-0.31911	Down
Q8CI19	Pdgfc	Platelet-derived growth factor C	0.0483197	0.80158	-0.319082	Down
P35441	Thbs1	Thrombospondin-1	0.0119458	0.802048	-0.31824	Down
P62717	Rpl18a	Large ribosomal subunit protein eL20	0.00830633	0.802361	-0.317676	Down
Q922G2	Fam76a	Protein FAM76A	0.0192882	0.802637	-0.31718	Down
Q9ESU6	Brd4	Bromodomain-containing protein 4	0.00963457	0.802744	-0.316987	Down
Q8BTM8	Flna	Filamin-A	0.00151136	0.803912	-0.31489	Down
P52624	Upp1	Uridine phosphorylase 1	0.0252857	0.804373	-0.314064	Down
G3UW40	Mcc	Mutated in colorectal cancers	0.00717334	0.804419	-0.313981	Down
P24668	M6pr	Cation-dependent mannose-6-phosphate receptor	0.0065072	0.80449	-0.313854	Down
B9EKF4	Zfp777	Zinc finger protein 777	0.0428913	0.804978	-0.312978	Down
P97370	Atp1b3	Sodium/potassium-transporting ATPase subunit beta-3	0.0486306	0.805177	-0.312623	Down
Q9WVA2	Timm8a1	Mitochondrial import inner membrane translocase subunit Tim8 A	0.0334241	0.805372	-0.312273	Down
Q3TJ22	Aamp	Angio-associated migratory protein	0.00474615	0.805394	-0.312233	Down
Q9Z0L0	Tpbg	Trophoblast glycoprotein	0.0259424	0.805528	-0.311994	Down
Q9D7P6	Iscu	Iron-sulfur cluster assembly enzyme ISCU	0.0288048	0.80561	-0.311847	Down
Q5RKZ7	Mocs1	Molybdenum cofactor biosynthesis protein 1	0.0418208	0.805656	-0.311764	Down
Q7TNV0	Dek	Protein DEK	0.0334897	0.805692	-0.3117	Down
Q91WG2	Rabep2	Rab GTPase-binding effector protein 2	0.0268138	0.806624	-0.310032	Down
P09405	Ncl	Nucleolin	0.0118644	0.806934	-0.309478	Down
Q8BLI4	Dse	Dermatan-sulfate epimerase	0.0371656	0.80734	-0.308752	Down
Q69Z66	Mysm1	Deubiquitinase MYSM1	0.0179795	0.807355	-0.308725	Down
P51859	Hdgf	Hepatoma-derived growth factor	0.000706424	0.807521	-0.308429	Down
Q61112	Sdf4	45 kDa calcium-binding protein	0.0250495	0.807548	-0.308381	Down
O08585	Clta	Clathrin light chain A	0.0341581	0.807889	-0.307771	Down
Q9CZ52	Antxr1	Anthrax toxin receptor 1	0.0415565	0.80802	-0.307538	Down
P13595	Ncam1	Neural cell adhesion molecule 1	0.0489087	0.808174	-0.307262	Down
Q9D495	Syce1	Synaptonemal complex central element protein 1	0.0486768	0.808546	-0.306599	Down
Q9R1C7	Prpf40a	Pre-mRNA-processing factor 40 homolog A	0.0283194	0.809278	-0.305292	Down
Q9WUM5	Suclg1	Succinate--CoA ligase [ADP/GDP-forming] subunit alpha, mitochondrial	0.0466841	0.809467	-0.304956	Down
Q69ZC8	Gpalpp1	GPALPP motifs-containing protein 1	0.00411446	0.810351	-0.303381	Down
P11031	Sub1	Activated RNA polymerase II transcriptional coactivator p15	0.0453668	0.810982	-0.302258	Down
Q5XJE5	Leo1	RNA polymerase-associated protein LEO1	0.0297061	0.811488	-0.301358	Down
Q571E4	Galns	N-acetylgalactosamine-6-sulfatase	0.046378	0.811586	-0.301184	Down
Q78WZ7	Polr1f	DNA-directed RNA polymerase I subunit RPA43	0.0131943	0.812299	-0.299917	Down
Q8K094	Pvr	Poliovirus receptor	0.0251102	0.812899	-0.298852	Down
O89017	Lgmn	Legumain	0.0289971	0.812988	-0.298695	Down
Q9D1R9	Rpl34	Large ribosomal subunit protein eL34	0.000981118	0.813155	-0.298398	Down
Q9QXA5	Lsm4	U6 snRNA-associated Sm-like protein LSm4	0.0367985	0.813487	-0.297809	Down
Q76LS9	Mindy1	Ubiquitin carboxyl-terminal hydrolase MINDY-1	0.033579	0.81357	-0.297662	Down
P20352	F3	Tissue factor	0.0171895	0.814018	-0.296867	Down
P18572	Bsg	Basigin	0.00831911	0.815161	-0.294843	Down
Q8BGY2	Eif5a2	Eukaryotic translation initiation factor 5A-2	0.0202377	0.815256	-0.294675	Down
Q9D554	Sf3a3	Splicing factor 3A subunit 3	0.0283807	0.81563	-0.294013	Down
P17095	Hmga1	High mobility group protein HMG-I/HMG-Y	0.0320374	0.815974	-0.293405	Down
Q8K221	Arfip2	Arfaptin-2	0.0179711	0.816407	-0.292639	Down
Q8BKR5	Ppp1r37	Protein phosphatase 1 regulatory subunit 37	0.0292	0.816806	-0.291934	Down
Q9JL60	Gmeb1	Glucocorticoid modulatory element-binding protein 1	0.0195426	0.817303	-0.291056	Down
Q8R149	Bud13	BUD13 homolog	0.000440412	0.81741	-0.290868	Down
O35309	Nmi	N-myc-interactor	0.00197839	0.817416	-0.290858	Down
Q9CX56	Psmd8	26S proteasome non-ATPase regulatory subunit 8	0.0296616	0.817467	-0.290768	Down
Q9D8T7	Slirp	SRA stem-loop-interacting RNA-binding protein, mitochondrial	0.0269422	0.817699	-0.290358	Down
Q8BU14	Sec62	Translocation protein SEC62	0.0396795	0.817769	-0.290234	Down
Q60598	Cttn	Src substrate cortactin	0.0111619	0.818571	-0.288821	Down
Q99KJ8	Dctn2	Dynactin subunit 2	0.0404247	0.819341	-0.287465	Down
Q5NCQ5	Dph1	2-(3-amino-3-carboxypropyl)histidine synthase subunit 1	0.0300207	0.819497	-0.28719	Down
D3YX43	Vsig10	V-set and immunoglobulin domain-containing protein 10	0.0254932	0.81963	-0.286956	Down
Q8K4Q8	Colec12	Collectin-12	0.00298194	0.81966	-0.286903	Down
Q07113	Igf2r	Cation-independent mannose-6-phosphate receptor	0.0162306	0.820308	-0.285762	Down
Q9CQD4	2610002M06Rik	Charged multivesicular body protein 1B2	0.0290805	0.820591	-0.285265	Down
Q91VI7	Rnh1	Ribonuclease inhibitor	0.0251901	0.820604	-0.285242	Down
Q7TT18	Atf7ip	Activating transcription factor 7-interacting protein 1	0.0111536	0.82193	-0.282912	Down
P28574	Max	Protein max	0.0313597	0.822754	-0.281467	Down
E9Q5C9	Nolc1	Nucleolar and coiled-body phosphoprotein 1	0.01558	0.822759	-0.281458	Down
Q9CWK8	Snx2	Sorting nexin-2	0.00431174	0.822861	-0.281279	Down
Q3UE17	Mex3d	RNA-binding protein MEX3D	0.0279807	0.822987	-0.281058	Down
O70591	Pfdn2	Prefoldin subunit 2	0.0125464	0.823519	-0.280127	Down
P05622	Pdgfrb	Platelet-derived growth factor receptor beta	0.0258306	0.823744	-0.279732	Down
Q9JMG7	Hdgfl3	Hepatoma-derived growth factor-related protein 3	0.00347288	0.823842	-0.279561	Down
P62892	Rpl39	Large ribosomal subunit protein eL39	0.0296947	0.823979	-0.27932	Down
Q64449	Mrc2	C-type mannose receptor 2	0.00918415	0.824061	-0.279177	Down
Q07797	Lgals3bp	Galectin-3-binding protein	0.0380036	0.824078	-0.279148	Down
Q9CWU6	Uqcc1	Ubiquinol-cytochrome-c reductase complex assembly factor 1	0.0306442	0.824472	-0.278458	Down
Q9Z2Q2	Knop1	Lysine-rich nucleolar protein 1	0.0456564	0.825047	-0.277451	Down
P27546	Map4	Microtubule-associated protein 4	0.0180141	0.825619	-0.276451	Down
Q8CBW3	Abi1	Abl interactor 1	0.0413737	0.825625	-0.276441	Down
P51125	Cast	Calpastatin	0.0309673	0.826101	-0.275611	Down
P43406	Itgav	Integrin alpha-V	0.00740437	0.826252	-0.275346	Down
Q8CHG3	Gcc2	GRIP and coiled-coil domain-containing protein 2	0.00848252	0.826924	-0.274174	Down
Q9WVE8	Pacsin2	Protein kinase C and casein kinase substrate in neurons protein 2	0.0367284	0.827728	-0.272772	Down
D3YZP9	Ccdc6	Coiled-coil domain-containing protein 6	0.0118678	0.827906	-0.272461	Down
Q922D4	Ppp6r3	Serine/threonine-protein phosphatase 6 regulatory subunit 3	0.0421718	0.827961	-0.272366	Down
P07141	Csf1	Macrophage colony-stimulating factor 1	0.0398456	0.828071	-0.272174	Down
P26618	Pdgfra	Platelet-derived growth factor receptor alpha	0.0242721	0.828278	-0.271813	Down
Q9Z0J0	Npc2	NPC intracellular cholesterol transporter 2	0.00966909	0.828611	-0.271234	Down
Q9JKN6	Nova1	RNA-binding protein Nova-1	0.0396864	0.82933	-0.269983	Down
Q9CR41	Hypk	Huntingtin-interacting protein K	0.034322	0.829837	-0.269099	Down
Q80Y56	Rbsn	Rabenosyn-5	0.0405868	0.83001	-0.268799	Down
Q3UL36	Arglu1	Arginine and glutamate-rich protein 1	0.0403316	0.83019	-0.268487	Down
P97825	Jpt1	Jupiter microtubule associated homolog 1	0.0272588	0.830207	-0.268457	Down
Q9R002	Ifi202b	Interferon-activable protein 202	0.03442	0.83044	-0.268053	Down
B9EKI3	Tmf1	TATA element modulatory factor	0.0244994	0.830513	-0.267925	Down
P55937	Golga3	Golgin subfamily A member 3	0.00263264	0.830674	-0.267646	Down
Q99PL5	Rrbp1	Ribosome-binding protein 1	0.026922	0.830903	-0.267248	Down
P97473	Tarbp2	RISC-loading complex subunit TARBP2	0.0281878	0.831252	-0.266642	Down
Q8BGT6	Micall1	MICAL-like protein 1	0.0150745	0.831516	-0.266184	Down
Q8BP27	Sfr1	Swi5-dependent recombination DNA repair protein 1 homolog	0.0330096	0.8317	-0.265865	Down
P14873	Map1b	Microtubule-associated protein 1B	0.00401023	0.832517	-0.264449	Down
Q8VEV8	Olfr1449	Olfactory receptor	0.0471496	0.832629	-0.264254	Down
Q6P9R1	Ddx51	ATP-dependent RNA helicase DDX51	0.0128516	1.20257	0.266124	Up
Q9DCN1	Nudt12	NAD-capped RNA hydrolase NUDT12	0.0099063	1.20349	0.267219	Up
Q8BUL6	Plekha1	Pleckstrin homology domain-containing family A member 1	0.0411672	1.20488	0.268886	Up
Q3U5F4	Yrdc	Threonylcarbamoyl-AMP synthase	0.0444571	1.20513	0.269187	Up
G3X9B1	Heatr1	HEAT repeat-containing protein 1	0.0397901	1.20794	0.272546	Up
Q8CD15	Riox2	Ribosomal oxygenase 2	0.0490723	1.20886	0.273643	Up
Q8VEB3	Macir	Macrophage immunometabolism regulator	0.0380643	1.2109	0.276085	Up
Q5SXI5	Zkscan17	Zinc finger protein 496	0.0426135	1.21347	0.279142	Up
O54784	Dapk3	Death-associated protein kinase 3	0.022452	1.21559	0.281652	Up
Q8BK75	Elp6	Elongator complex protein 6	0.0190349	1.21618	0.282358	Up
Q8BGR6	Arl15	ADP-ribosylation factor-like protein 15	0.0173661	1.217	0.283325	Up
Q8CC12	Cdan1	Codanin-1	0.0221316	1.2179	0.284397	Up
A0A1Y7VNZ0	Dcaf4	DDB1 and CUL4 associated factor 4	0.028775	1.22061	0.287599	Up
Q9CX83	Armcx1	Armadillo repeat-containing X-linked protein 1	0.00792202	1.22206	0.289313	Up
E9Q3C1	C2cd2	C2 domain-containing protein 2	0.0267174	1.22309	0.290525	Up
P10518	Alad	Delta-aminolevulinic acid dehydratase	0.0243027	1.22341	0.290906	Up
Q3U2K0	Fam193b	Protein FAM193B	0.0432964	1.22436	0.292024	Up
Q99PL6	Ubxn6	UBX domain-containing protein 6	0.022897	1.22438	0.292055	Up
Q8K370	Acad10	Acyl-CoA dehydrogenase family member 10	0.015741	1.22711	0.295259	Up
Q9CWR2	Smyd3	Histone-lysine N-methyltransferase SMYD3	0.0464655	1.22861	0.297022	Up
O89033	Cdc6	Cell division control protein 6 homolog	0.0157283	1.23251	0.301595	Up
Q9JJQ0	Pigb	GPI mannosyltransferase 3	0.0193764	1.23375	0.303052	Up
Q8CAY6	Acat2	Acetyl-CoA acetyltransferase, cytosolic	0.00281939	1.23452	0.303945	Up
B1ART2	Vps13d	Vacuolar protein sorting 13D	0.0316552	1.23508	0.304608	Up
Q9D0M2	Cdca7	Cell division cycle-associated protein 7	0.0431448	1.236	0.30568	Up
Q3URV1	Tbc1d32	Protein broad-minded	0.0128645	1.23714	0.307007	Up
Q8R2R6	Mtg1	Mitochondrial ribosome-associated GTPase 1	0.0211824	1.23833	0.308397	Up
Q6DI86	Fastkd1	FAST kinase domain-containing protein 1, mitochondrial	0.00483306	1.24127	0.311815	Up
Q5U4H9	Ncoa4	Nuclear receptor coactivator 4	0.0324019	1.24132	0.311876	Up
Q9CPV3	Mrpl42	Large ribosomal subunit protein mL42	0.0240518	1.24223	0.312929	Up
Q791T5	Mtch1	Mitochondrial carrier homolog 1	0.0244903	1.24339	0.314279	Up
Q7TNM2	Trim46	Tripartite motif-containing protein 46	0.0493373	1.24376	0.314711	Up
Q62120	Jak2	Tyrosine-protein kinase JAK2	0.0368866	1.24442	0.315472	Up
O08760	Ogg1	N-glycosylase/DNA lyase	0.0214999	1.24516	0.316336	Up
Q9CXL1	Tmem50a	Transmembrane protein 50A	0.0205314	1.24771	0.319288	Up
Q9D9V3	Echdc1	Ethylmalonyl-CoA decarboxylase	0.0266737	1.24959	0.321456	Up
Q99LW6	Yaf2	YY1-associated factor 2	0.000402239	1.25101	0.323096	Up
Q8VCM4	Lipt1	Lipoyltransferase 1, mitochondrial	0.0222264	1.25966	0.333031	Up
Q9DAV9	Tmem38b	Trimeric intracellular cation channel type B	0.00947843	1.26092	0.33448	Up
Q9DAX9	Appbp2	Amyloid protein-binding protein 2	0.00346617	1.26341	0.337329	Up
Q3UIK4	Mettl14	N6-adenosine-methyltransferase non-catalytic subunit	0.00313257	1.26375	0.33771	Up
A0A7N9VSG0	Afg2b	ATPase family gene 2 protein homolog B	0.0236722	1.26519	0.339355	Up
Q7M753	Pank2	Pantothenate kinase 2, mitochondrial	0.020099	1.26706	0.34149	Up
Q924Z6	Xpo6	Exportin-6	0.0385568	1.26816	0.342733	Up
Q8BXN7	Ppm1k	Protein phosphatase 1K, mitochondrial	0.0204403	1.26826	0.342852	Up
Q9D7W5	Med8	Mediator of RNA polymerase II transcription subunit 8	0.0109928	1.27049	0.34538	Up
Q8VI84	Noc3l	Nucleolar complex protein 3 homolog	0.028936	1.2727	0.347896	Up
Q8C2P3	Dus1l	tRNA-dihydrouridine(16/17) synthase [NAD(P)(+)]-like	0.0410002	1.27352	0.34882	Up
Q78XF5	Ostc	Oligosaccharyltransferase complex subunit OSTC	0.0123971	1.27379	0.349131	Up
P21279	Gnaq	Guanine nucleotide-binding protein G(q) subunit alpha	0.0491971	1.27712	0.352894	Up
P52019	Sqle	Squalene monooxygenase	0.0413034	1.27783	0.353697	Up
Q9D2X5	Mau2	MAU2 chromatid cohesion factor homolog	0.0232597	1.28122	0.35752	Up
Q80XI6	Map3k11	Mitogen-activated protein kinase kinase kinase 11	0.0298439	1.28239	0.358836	Up
Q9R1J0	Nsdhl	Sterol-4-alpha-carboxylate 3-dehydrogenase, decarboxylating	0.000389427	1.28314	0.359675	Up
Q6P3B9	Rbfa	Putative ribosome-binding factor A, mitochondrial	0.00640469	1.28833	0.365504	Up
Q6P0X2	Zfp511	Zinc finger protein 511	0.0181563	1.29005	0.367424	Up
Q8VCE9	Plekhh3	Pleckstrin homology domain-containing family H member 3	0.00565623	1.29473	0.372646	Up
Q3TL26	Tfb2m	Dimethyladenosine transferase 2, mitochondrial	0.0133967	1.30894	0.388395	Up
Q9D0P7	Psrc1	Proline/serine-rich coiled-coil protein 1	0.0242177	1.3097	0.389232	Up
Q9DCL4	Mettl15	12S rRNA N4-methylcytidine methyltransferase	0.0273413	1.31796	0.398312	Up
Q3UZB0	Armcx5	Armadillo repeat-containing X-linked protein 5	0.0251686	1.32302	0.403833	Up
O35719	Rad51b	DNA repair protein RAD51 homolog 2	0.042872	1.32544	0.406473	Up
Q8C7V8	Ccdc134	Coiled-coil domain-containing protein 134	0.0325509	1.32758	0.408794	Up
Q9DB40	Med27	Mediator of RNA polymerase II transcription subunit 27	0.0298954	1.32924	0.410598	Up
Q3TQQ9	BC055324	FIGNL1-interacting regulator of recombination and mitosis	0.0247045	1.3306	0.412082	Up
Q8K3K7	Agpat2	1-acyl-sn-glycerol-3-phosphate acyltransferase beta	0.0267798	1.34418	0.426726	Up
Q9JHF7	Hpgds	Hematopoietic prostaglandin D synthase	0.00931426	1.34672	0.42945	Up
Q9DA69	Ift43	Intraflagellar transport protein 43 homolog	0.00657958	1.34763	0.430422	Up
P97357	Taf1a	TATA box-binding protein-associated factor RNA polymerase I subunit A	0.01757	1.35769	0.441156	Up
Q02357	Ank1	Ankyrin-1	0.0116142	1.37119	0.455426	Up
O54791	Maff	Transcription factor MafF	0.0178897	1.38135	0.466078	Up
Q6NXK5	Dusp11	RNA/RNP complex-1-interacting phosphatase	0.0302736	1.3885	0.473528	Up
Q80TA1	Selenoi	Ethanolaminephosphotransferase 1	0.0330178	1.40143	0.486903	Up
P58466	Ctdsp1	Carboxy-terminal domain RNA polymerase II polypeptide A small phosphatase 1	0.00956199	1.41095	0.496666	Up
Q9CZW6	Rnf146	E3 ubiquitin-protein ligase RNF146	0.00476486	1.41949	0.505368	Up
O08638	Myh11	Myosin-11	0.0435118	1.44322	0.529294	Up
Q8BK30	Ndufv3	NADH dehydrogenase [ubiquinone] flavoprotein 3, mitochondrial	0.0441771	1.44542	0.531487	Up
Q8CAF4	Nhsl1	NHS-like protein 1	0.013809	1.46604	0.551921	Up
Q9Z329	Itpr2	Inositol 1,4,5-trisphosphate receptor type 2	0.0426828	1.46647	0.55235	Up
Q62283	Tspan7	Tetraspanin-7	0.0350739	1.47639	0.562075	Up
Q8BR90	Rimoc1	RAB7A-interacting MON1-CCZ1 complex subunit 1	0.0100076	1.48197	0.56752	Up
Q3UQI9	Mindy4	Probable ubiquitin carboxyl-terminal hydrolase MINDY-4	0.0471179	1.48408	0.569564	Up
Q6P6J4	Alkbh2	DNA oxidative demethylase ALKBH2	0.0196498	1.48546	0.570913	Up
Q9DCS1	Tmem176a	Transmembrane protein 176A	0.024189	1.48675	0.572166	Up
Q9Z1E3	Nfkbia	NF-kappa-B inhibitor alpha	0.0448538	1.48855	0.573907	Up
Q8R003	Mbnl3	Muscleblind-like protein 3	0.0167487	1.49365	0.57884	Up
Q9JI99	Sgpp1	Sphingosine-1-phosphate phosphatase 1	0.026947	1.49991	0.584876	Up
O08983	Hps1	BLOC-3 complex member HPS1	0.0204173	1.51403	0.598397	Up
Q922C1	1700030K09Rik	Uncharacterized protein C19orf44 homolog	0.0101581	1.52428	0.608132	Up
A0A338P6D3	A630089N07Rik	RIKEN cDNA A630089N07 gene	0.00576518	1.52498	0.608791	Up
Q9CQZ6	Ndufb3	NADH dehydrogenase [ubiquinone] 1 beta subcomplex subunit 3	0.0422219	1.53066	0.614152	Up
P27090	Tgfb2	Transforming growth factor beta-2 proprotein	0.00969496	1.55523	0.63713	Up
P0C6F1	Dnah2	Dynein axonemal heavy chain 2	0.0293372	1.55569	0.637551	Up
Q33DR2	Pdss1	All trans-polyprenyl-diphosphate synthase PDSS1	0.0453399	1.57856	0.658607	Up
P07903	Ercc1	DNA excision repair protein ERCC-1	0.038856	1.5994	0.677532	Up
A0A6I8MX38	Tug1	Taurine up-regulated 1 protein	0.0284517	1.62462	0.700101	Up
Q8K2Q5	Chchd7	Coiled-coil-helix-coiled-coil-helix domain-containing protein 7	0.043584	1.63133	0.706052	Up
Q8BV49	Ifi209	Pyrin and HIN domain-containing protein 1	0.0327764	1.69053	0.757479	Up
Q8C351	Layn	Layilin	0.0149928	1.74781	0.805549	Up
O89016	Abcd4	Lysosomal cobalamin transporter ABCD4	0.0232371	1.76177	0.81703	Up
Q9R123	Naa80	N-alpha-acetyltransferase 80	0.0479835	2.04874	1.03474	Up
Q80Z24	Negr1	Neuronal growth regulator 1	0.0294986	2.18729	1.12914	Up
Q8K2M3	Srrd	SRR1-like protein	0.00962952	2.36002	1.2388	Up
Q9D8U2	Tmem41a	Transmembrane protein 41A	0.0140054	2.43396	1.28331	Up
Q01237	Hmgcr	3-hydroxy-3-methylglutaryl-coenzyme A reductase	7.34457e-05	2.57823	1.36638	Up
Q924L1	Letmd1	LETM1 domain-containing protein 1	0.00718071	2.70183	1.43394	Up
D3YTP3	Mtx3	Metaxin	0.0189734	3.04667	1.60723	Up
O55203	Ldb2	LIM domain-binding protein 2	0.0289219	3.07318	1.61973	Up
Q8BGQ2	Csrnp2	Cysteine/serine-rich nuclear protein 2	0.0171675	5.84959	2.54833	Up
Q7TNF9	Fam117a	Protein FAM117A	0.00727241	12.717	3.66868	Up
Q8C7W7	Dclre1b	5' exonuclease Apollo	0.0105927	12.8356	3.68208	Up
P19639	Gstm3	Glutathione S-transferase Mu 3	0.000420606	37.1964	5.21709	Up
P47739	Aldh3a1	Aldehyde dehydrogenase, dimeric NADP-preferring	8.17862e-06	49.1648	5.61956	Up
B2RX12	Abcc3	ATP-binding cassette sub-family C member 3	6.98535e-07	84.7071	6.40441	Up

## Sheet: WT.vs.T50
Accession	Gene Symbol	Protein name	P.value	FC	Log2FC	Significant
P04918	Saa3	Serum amyloid A-3 protein	0.00295129	0.00476593	-7.71303	Down
A0A1D5RMN0	Tnip3	TNFAIP3 interacting protein 3	0.00197176	0.0109013	-6.51936	Down
Q6W9L1	H2-M2	Histocompatibility 2, M region locus 2	0.00346835	0.0121718	-6.36031	Down
Q8BLR7	Rnd1	Rho-related GTP-binding protein Rho6	0.000172513	0.012185	-6.35875	Down
P30882	Ccl5	C-C motif chemokine 5	0.000585577	0.0154457	-6.01665	Down
A7DTG3	Sertad4	SERTA domain-containing protein 4	1.74266e-07	0.0223844	-5.48136	Down
P12388	Serpinb2	Plasminogen activator inhibitor 2, macrophage	0.00172509	0.0250018	-5.32182	Down
P25446	Fas	Tumor necrosis factor receptor superfamily member 6	5.01879e-05	0.0319215	-4.96933	Down
P85442	Vgll3	Transcription cofactor vestigial-like protein 3	0.00801806	0.0346733	-4.85003	Down
Q8BH82	Napepld	N-acyl-phosphatidylethanolamine-hydrolyzing phospholipase D	0.000609796	0.0382893	-4.70691	Down
P68373	Tuba1c	Tubulin alpha-1C chain	0.023765	0.0408474	-4.61361	Down
Q9CQG3	Zmynd19	Zinc finger MYND domain-containing protein 19	2.66123e-05	0.0411771	-4.60201	Down
E9PX39	Adamts14	A disintegrin-like and metallopeptidase (reprolysin type) with thrombospondin type 1 motif, 14	0.0201263	0.0471601	-4.40629	Down
Q01063	Pde4d	cAMP-specific 3',5'-cyclic phosphodiesterase 4D	0.000290948	0.0581958	-4.10294	Down
Q00724	Rbp4	Retinol-binding protein 4	0.0193368	0.0634776	-3.97761	Down
P10148	Ccl2	C-C motif chemokine 2	2.09438e-05	0.0682452	-3.87313	Down
Q9CQ74	Leprotl1	Leptin receptor overlapping transcript-like 1	0.0298748	0.0693467	-3.85003	Down
P97326	Cdh6	Cadherin-6	0.0373983	0.0858576	-3.54191	Down
Q3TV70	Nr2c2ap	Nuclear receptor 2C2-associated protein	0.042218	0.0882487	-3.50228	Down
Q8BMW7	Nipal1	Magnesium transporter NIPA3	0.0019403	0.0968646	-3.36789	Down
P07724	Alb	Albumin	0.0107291	0.09877	-3.33978	Down
O55134	Pcdh12	Protocadherin-12	0.000877117	0.110909	-3.17255	Down
Q00690	Sele	E-selectin	0.00277625	0.125981	-2.98872	Down
O88662	Emp2	Epithelial membrane protein 2	0.000258545	0.131027	-2.93206	Down
P16460	Ass1	Argininosuccinate synthase	1.23171e-05	0.137135	-2.86633	Down
Q8BH61	F13a1	Coagulation factor XIII A chain	0.00941621	0.147506	-2.76116	Down
Q8CG14	C1s1	Complement C1s-1 subcomponent	0.0294948	0.160963	-2.6352	Down
P54987	Acod1	Cis-aconitate decarboxylase	0.00259078	0.161454	-2.6308	Down
Q04863	Relb	Transcription factor RelB	1.20494e-05	0.163115	-2.61603	Down
P09056	Lif	Leukemia inhibitory factor	0.00275787	0.163451	-2.61307	Down
Q61521	Ereg	Proepiregulin	3.85839e-06	0.166564	-2.58585	Down
P02088	Hbb-b1	Hemoglobin subunit beta-1	0.00136327	0.167984	-2.57361	Down
P29699	Ahsg	Alpha-2-HS-glycoprotein	0.0407893	0.171263	-2.54571	Down
Q8VI47	Abcc2	ATP-binding cassette sub-family C member 2	0.0150201	0.174732	-2.51679	Down
Q9WVQ0	Pmfbp1	Polyamine-modulated factor 1-binding protein 1	0.000631015	0.177757	-2.49202	Down
Q9Z0E6	Gbp2	Guanylate-binding protein 2	8.74673e-05	0.183314	-2.44761	Down
Q9Z1T2	Thbs4	Thrombospondin-4	0.0173202	0.184616	-2.4374	Down
Q9CQA6	Chchd1	Small ribosomal subunit protein mS37	0.00153618	0.185442	-2.43096	Down
Q4KML4	Abracl	Costars family protein ABRACL	0.0202841	0.189219	-2.40187	Down
P70187	Mfsd14a	Hippocampus abundant transcript 1 protein	0.00228406	0.190274	-2.39385	Down
P41245	Mmp9	Matrix metalloproteinase-9	0.00047846	0.191939	-2.38128	Down
P14719	Il1rl1	Interleukin-1 receptor-like 1	2.38442e-05	0.194207	-2.36433	Down
Q9WTK5	Nfkb2	Nuclear factor NF-kappa-B p100 subunit	3.30718e-07	0.195563	-2.35429	Down
Q9D0V8	Cinp	Cyclin-dependent kinase 2-interacting protein	0.0219237	0.203333	-2.29808	Down
P98084	Apba2	Amyloid-beta A4 precursor protein-binding family A member 2	0.0133873	0.208292	-2.26332	Down
Q8K4G5	Ablim1	Actin-binding LIM protein 1	2.67753e-06	0.211378	-2.2421	Down
P29533	Vcam1	Vascular cell adhesion protein 1	9.4524e-05	0.215778	-2.21238	Down
Q99JG7	Tnip2	TNFAIP3-interacting protein 2	0.0415757	0.216073	-2.21041	Down
Q2KHK6	Gsdmc2	Gasdermin-C2	0.0217935	0.217588	-2.20033	Down
A2AR95	Ldlrad3	Low-density lipoprotein receptor class A domain-containing protein 3	0.0355599	0.217594	-2.20029	Down
Q4U4S6	Xirp2	Xin actin-binding repeat-containing protein 2	0.0126538	0.219564	-2.18728	Down
P97290	Serping1	Plasma protease C1 inhibitor	0.0237722	0.221759	-2.17294	Down
P56671	Maz	Myc-associated zinc finger protein	0.0138421	0.223539	-2.1614	Down
Q9CR35	Ctrb1	Chymotrypsinogen B	0.0271945	0.224541	-2.15495	Down
P28654	Dcn	Decorin	0.00176125	0.225348	-2.14977	Down
O88343	Slc4a4	Electrogenic sodium bicarbonate cotransporter 1	5.29661e-05	0.22702	-2.13911	Down
Q9Z306	Slc22a4	Solute carrier family 22 member 4	0.0172254	0.231015	-2.11394	Down
Q9ET43	Cldn12	Claudin-12	0.0261203	0.232744	-2.10319	Down
A0A087WRI3	Cfap77	Cilia and flagella associated protein 77	0.0235302	0.23366	-2.09751	Down
O54927	Wsb1	WD repeat and SOCS box-containing protein 1	0.0232785	0.238444	-2.06827	Down
O89020	Afm	Afamin	0.000391763	0.241892	-2.04757	Down
P19221	F2	Prothrombin	0.0134561	0.245792	-2.02449	Down
P09671	Sod2	Superoxide dismutase [Mn], mitochondrial	2.93848e-06	0.253036	-1.98259	Down
P59242	Cgn	Cingulin	0.00011635	0.253316	-1.98099	Down
P00158	CYTB	Cytochrome b	0.0319734	0.254796	-1.97258	Down
Q62159	Rhoc	Rho-related GTP-binding protein RhoC	0.0279175	0.25821	-1.95338	Down
Q91VY6	Cytip	Cytohesin-interacting protein	0.0461616	0.265469	-1.91339	Down
P49182	Serpind1	Heparin cofactor 2	0.00643075	0.27495	-1.86276	Down
Q3TQS0	Calr4	Calreticulin	0.0161436	0.277995	-1.84687	Down
Q8VE09	Ttc39c	Tetratricopeptide repeat protein 39C	0.00162878	0.281353	-1.82954	Down
P56390	Cks2	Cyclin-dependent kinases regulatory subunit 2	0.0130816	0.285201	-1.80995	Down
F8VQ01	Olfr66	Olfactory receptor	0.0186487	0.286943	-1.80116	Down
P01942	Hba	Hemoglobin subunit alpha	0.000123833	0.290663	-1.78258	Down
P51807	Dynlt1b	Dynein light chain Tctex-type 1	0.0169362	0.291037	-1.78073	Down
Q8BID6	Zbtb46	Zinc finger and BTB domain-containing protein 46	0.0498664	0.295155	-1.76045	Down
P28862	Mmp3	Stromelysin-1	0.0265395	0.297696	-1.74809	Down
Q8CGK7	Gnal	Guanine nucleotide-binding protein G(olf) subunit alpha	0.000243523	0.299159	-1.74102	Down
P03888	ND1	NADH-ubiquinone oxidoreductase chain 1	0.0193376	0.300381	-1.73513	Down
P0CG49	Ubb	Polyubiquitin-B	0.0417709	0.301017	-1.73208	Down
Q9QUN7	Tlr2	Toll-like receptor 2	0.000234185	0.301538	-1.72959	Down
P52624	Upp1	Uridine phosphorylase 1	0.000250257	0.301635	-1.72913	Down
Q99KJ0	Ubxn2a	UBX domain-containing protein 2A	0.0342991	0.30309	-1.72218	Down
P20918	Plg	Plasminogen	0.00130296	0.304983	-1.7132	Down
Q9R1Q6	Tmem176b	Transmembrane protein 176B	0.0325384	0.305699	-1.70982	Down
P16301	Lcat	Phosphatidylcholine-sterol acyltransferase	0.0010673	0.307432	-1.70166	Down
P85094	Isoc2a	Isochorismatase domain-containing protein 2A	0.0460742	0.313262	-1.67456	Down
Q8CC21	Ttc19	Tetratricopeptide repeat protein 19, mitochondrial	0.0166878	0.314548	-1.66865	Down
P39428	Traf1	TNF receptor-associated factor 1	0.00577284	0.317713	-1.65421	Down
A6X935	Itih4	Inter alpha-trypsin inhibitor, heavy chain 4	0.0149994	0.324839	-1.62221	Down
P62274	Rps29	Small ribosomal subunit protein uS14	0.00864773	0.325261	-1.62033	Down
P19973	Lsp1	Lymphocyte-specific protein 1	0.0195694	0.32744	-1.6107	Down
Q62009	Postn	Periostin	0.003666	0.329752	-1.60055	Down
P36363	Fgf7	Fibroblast growth factor 7	0.000592699	0.333774	-1.58306	Down
Q91ZT9	Asb8	Ankyrin repeat and SOCS box protein 8	0.0290831	0.335115	-1.57727	Down
Q8QZR4	Oaf	Out at first protein homolog	0.0183312	0.339017	-1.56057	Down
Q08879	Fbln1	Fibulin-1	0.0236673	0.341688	-1.54925	Down
Q5NBX1	Cobl	Protein cordon-bleu	0.0172175	0.342744	-1.5448	Down
Q64374	Rgn	Regucalcin	0.0204203	0.347171	-1.52628	Down
Q3UKU1	Ell2	RNA polymerase II elongation factor ELL2	0.0227118	0.347706	-1.52406	Down
P63082	Atp6v0c	V-type proton ATPase 16 kDa proteolipid subunit c	0.0179913	0.352684	-1.50355	Down
Q9EQX4	Aif1l	Allograft inflammatory factor 1-like	0.00317401	0.35559	-1.49171	Down
P08071	Ltf	Lactotransferrin	3.87966e-05	0.356763	-1.48696	Down
Q69Z98	Brsk2	Serine/threonine-protein kinase BRSK2	0.0231926	0.359198	-1.47715	Down
Q9JJ00	Plscr1	Phospholipid scramblase 1	0.000354762	0.361602	-1.46752	Down
Q9JHH6	Cpb2	Carboxypeptidase B2	0.00837665	0.363996	-1.458	Down
Q9R0G6	Comp	Cartilage oligomeric matrix protein	0.00339207	0.369741	-1.43541	Down
Q9CR57	Rpl14	Large ribosomal subunit protein eL14	0.00198562	0.37079	-1.43133	Down
Q9R1E6	Enpp2	Ectonucleotide pyrophosphatase/phosphodiesterase family member 2	0.00118137	0.371365	-1.42909	Down
D0G895	Ace3	Angiotensin-converting enzyme-like protein Ace3	0.0344435	0.373711	-1.42001	Down
Q9CR08	Pop4	Ribonuclease P protein subunit p29	0.0333077	0.373761	-1.41981	Down
O88947	F10	Coagulation factor X	0.00462046	0.377915	-1.40387	Down
Q63871	Polr2k	DNA-directed RNA polymerases I, II, and III subunit RPABC4	0.0107311	0.38085	-1.3927	Down
O88783	F5	Coagulation factor V	0.00333799	0.381378	-1.39071	Down
Q80TI1	Plekhh1	Pleckstrin homology domain-containing family H member 1	0.0338685	0.383275	-1.38355	Down
Q9Z0K8	Vnn1	Pantetheinase	0.00179703	0.384268	-1.37982	Down
Q8BG89	Zfp365	Protein ZNF365	0.0313132	0.387852	-1.36642	Down
Q9EQQ2	Yipf5	Protein YIPF5	0.0194427	0.389496	-1.36032	Down
O08739	Ampd3	AMP deaminase 3	0.000147176	0.390474	-1.3567	Down
P63323	Rps12	Small ribosomal subunit protein eS12	0.0144699	0.390842	-1.35534	Down
P32261	Serpinc1	Antithrombin-III	0.00241663	0.39208	-1.35078	Down
Q922R0	Prkx	cAMP-dependent protein kinase catalytic subunit PRKX	0.0356514	0.393373	-1.34603	Down
Q923S9	Rab30	Ras-related protein Rab-30	0.00580521	0.393659	-1.34498	Down
Q9CXV1	Sdhd	Succinate dehydrogenase [ubiquinone] cytochrome b small subunit, mitochondrial	0.0436727	0.395007	-1.34005	Down
Q9Z2X2	Psmd10	26S proteasome non-ATPase regulatory subunit 10	0.0218455	0.39608	-1.33614	Down
Q08BU3	Zfp970	OTTMUSG00000016588 protein	0.0311984	0.398845	-1.3261	Down
P01027	C3	Complement C3	0.000243029	0.400305	-1.32083	Down
P62743	Ap2s1	AP-2 complex subunit sigma	0.0107597	0.400976	-1.31841	Down
Q9D7X3	Dusp3	Dual specificity protein phosphatase 3	0.00152271	0.402523	-1.31286	Down
P51885	Lum	Lumican	0.00273262	0.403696	-1.30866	Down
Q9WTR6	Slc7a11	Cystine/glutamate transporter	0.000739533	0.404331	-1.30639	Down
Q5RJH2	Mctp2	Multiple C2 and transmembrane domain-containing protein 2	0.0167087	0.408123	-1.29292	Down
Q60803	Traf3	TNF receptor-associated factor 3	0.00314328	0.410123	-1.28587	Down
Q8BJ63	Ap5m1	AP-5 complex subunit mu-1	0.0431001	0.410817	-1.28343	Down
P19258	Mpv17	Protein Mpv17	0.0479311	0.412664	-1.27696	Down
P23950	Zfp36l1	mRNA decay activator protein ZFP36L1	0.000382361	0.416403	-1.26395	Down
Q8CFG9	C1rb	Complement C1r-B subcomponent	0.00431911	0.418109	-1.25805	Down
Q9JM62	Reep6	Receptor expression-enhancing protein 6	0.0477742	0.418717	-1.25595	Down
P40237	Cd82	CD82 antigen	0.00890475	0.421315	-1.24703	Down
O35427	Crcp	DNA-directed RNA polymerase III subunit RPC9	0.0114251	0.422239	-1.24387	Down
Q6GQT1	A2m	Alpha-2-macroglobulin-P	0.001641	0.423074	-1.24102	Down
Q8K0E8	Fgb	Fibrinogen beta chain	0.00250576	0.427459	-1.22614	Down
Q9D7S7	Rpl22l1	Ribosomal protein eL22-like 1	0.00199467	0.428053	-1.22414	Down
P0C7N9	Psmg4	Proteasome assembly chaperone 4	0.0227281	0.429881	-1.21799	Down
Q61730	Il1rap	Interleukin-1 receptor accessory protein	0.000938983	0.431155	-1.21372	Down
Q61703	Itih2	Inter-alpha-trypsin inhibitor heavy chain H2	0.000537777	0.431196	-1.21358	Down
Q8BFY6	Pef1	Peflin	0.00342252	0.431319	-1.21317	Down
Q9CPP0	Npm3	Nucleoplasmin-3	0.00104458	0.436341	-1.19647	Down
Q01514	Gbp2b	Guanylate-binding protein 1	0.0432783	0.437498	-1.19265	Down
Q9DCS1	Tmem176a	Transmembrane protein 176A	0.00548006	0.438218	-1.19028	Down
P62315	Snrpd1	Small nuclear ribonucleoprotein Sm D1	0.0286015	0.439094	-1.1874	Down
Q05816	Fabp5	Fatty acid-binding protein 5	0.0173567	0.43959	-1.18577	Down
G3UW40	Mcc	Mutated in colorectal cancers	5.56863e-05	0.442157	-1.17737	Down
Q91WT8	Rbm47	RNA-binding protein 47	0.000315886	0.445092	-1.16783	Down
P06684	Hc	Complement C5	0.00224495	0.446029	-1.16479	Down
P29352	Ptpn22	Tyrosine-protein phosphatase non-receptor type 22	0.000617118	0.448962	-1.15534	Down
Q9R0P6	Sec11a	Signal peptidase complex catalytic subunit SEC11A	0.0255171	0.453596	-1.14052	Down
Q61702	Itih1	Inter-alpha-trypsin inhibitor heavy chain H1	0.0129177	0.453708	-1.14016	Down
Q8CCH7	Zfpm2	Zinc finger protein ZFPM2	5.87361e-05	0.455132	-1.13564	Down
P53668	Limk1	LIM domain kinase 1	0.0243738	0.4552	-1.13543	Down
Q00623	Apoa1	Apolipoprotein A-I	0.00264326	0.45624	-1.13213	Down
P62897	Cycs	Cytochrome c, somatic	0.0238855	0.456473	-1.1314	Down
P49282	Slc11a2	Natural resistance-associated macrophage protein 2	0.00277656	0.457258	-1.12892	Down
P84089	Erh	Enhancer of rudimentary homolog	0.00436923	0.458857	-1.12388	Down
P02340	Trp53	Cellular tumor antigen p53	6.11086e-05	0.460954	-1.11731	Down
P63028	Tpt1	Translationally-controlled tumor protein	0.00581929	0.461362	-1.11603	Down
Q9D809	2200002D01Rik	RIKEN cDNA 2200002D01 gene	0.00694891	0.462888	-1.11126	Down
Q9D7P9	Serpinb12	Serpin B12	0.00316159	0.463098	-1.11061	Down
Q9QUH0	Glrx	Glutaredoxin-1	0.000673887	0.463342	-1.10985	Down
Q03347	Runx1	Runt-related transcription factor 1	0.00151269	0.466909	-1.09879	Down
A0A0N4SVU1	Gm7298	Predicted gene 7298	0.00866439	0.467451	-1.09711	Down
Q99JY8	Plpp3	Phospholipid phosphatase 3	0.000478367	0.472567	-1.08141	Down
Q01279	Egfr	Epidermal growth factor receptor	0.000193787	0.472728	-1.08092	Down
Q91W10	Slc39a8	Metal cation symporter ZIP8	0.00243988	0.474006	-1.07702	Down
P34884	Mif	Macrophage migration inhibitory factor	0.0168742	0.475643	-1.07205	Down
P82198	Tgfbi	Transforming growth factor-beta-induced protein ig-h3	0.00872219	0.477189	-1.06737	Down
P27038	Acvr2a	Activin receptor type-2A	0.0234692	0.47794	-1.0651	Down
P48024	Eif1	Eukaryotic translation initiation factor 1	0.00192103	0.48005	-1.05874	Down
P60954	Nol4	Nucleolar protein 4	0.0241551	0.481655	-1.05393	Down
Q80Z38	Shank2	SH3 and multiple ankyrin repeat domains protein 2	0.000191924	0.4881	-1.03475	Down
Q8C3I8	Hgh1	Protein HGH1 homolog	0.0372458	0.488531	-1.03348	Down
P63168	Dynll1	Dynein light chain 1, cytoplasmic	0.00829255	0.488675	-1.03305	Down
Q3UHF7	Hivep2	Transcription factor HIVEP2	0.000645576	0.489139	-1.03168	Down
P61219	Polr2f	DNA-directed RNA polymerases I, II, and III subunit RPABC2	0.0398031	0.489368	-1.03101	Down
Q921I1	Trf	Serotransferrin	0.00619941	0.490817	-1.02674	Down
O88696	Clpp	ATP-dependent Clp protease proteolytic subunit, mitochondrial	0.0150951	0.495501	-1.01304	Down
Q6B966	Nlrp14	NACHT, LRR and PYD domains-containing protein 14	0.00783925	0.49705	-1.00854	Down
P46694	Ier3	Radiation-inducible immediate-early gene IEX-1	0.00213232	0.498742	-1.00363	Down
P62911	Rpl32	Large ribosomal subunit protein eL32	0.0316241	0.500817	-0.997644	Down
P63073	Eif4e	Eukaryotic translation initiation factor 4E	0.00176762	0.501286	-0.996294	Down
P16675	Ctsa	Lysosomal protective protein	0.0225219	0.502191	-0.993691	Down
Q8BSZ2	Ap3s2	AP-3 complex subunit sigma-2	0.0061822	0.503271	-0.990593	Down
P09528	Fth1	Ferritin heavy chain	0.0131782	0.503848	-0.988939	Down
Q9QZ03	Slc39a1	Zinc transporter ZIP1	0.00116231	0.505303	-0.984779	Down
Q64302	Tm4sf1	Transmembrane 4 L6 family member 1	0.0274535	0.505358	-0.984621	Down
P97762	Rp9	Retinitis pigmentosa 9 protein homolog	0.0329551	0.506254	-0.982066	Down
Q9EQK5	Mvp	Major vault protein	1.13605e-05	0.510252	-0.970718	Down
P52482	Ube2e1	Ubiquitin-conjugating enzyme E2 E1	0.0434845	0.510364	-0.970401	Down
P53351	Plk2	Serine/threonine-protein kinase PLK2	0.00192694	0.513427	-0.961768	Down
P48755	Fosl1	Fos-related antigen 1	0.00562908	0.513851	-0.960577	Down
A0A1D5RM15	Zfp930	Zinc finger protein 930	0.00797504	0.514197	-0.959608	Down
Q00560	Il6st	Interleukin-6 receptor subunit beta	0.00106307	0.516418	-0.953389	Down
O54833	Csnk2a2	Casein kinase II subunit alpha'	0.00673002	0.517133	-0.951393	Down
P09450	Junb	Transcription factor JunB	0.000108825	0.517945	-0.94913	Down
Q80XC2	Trmt61a	tRNA (adenine(58)-N(1))-methyltransferase catalytic subunit TRMT61A	0.024523	0.519713	-0.944213	Down
Q8R143	Pttg1ip	Pituitary tumor-transforming gene 1 protein-interacting protein	0.0060811	0.520217	-0.942814	Down
Q8K2P1	Lurap1l	Leucine rich adaptor protein 1-like	0.0138544	0.522066	-0.937696	Down
Q03172	Hivep1	Zinc finger protein 40	0.000648783	0.523712	-0.933155	Down
Q6PAT0	Adat3	Probable inactive tRNA-specific adenosine deaminase-like protein 3	0.00433339	0.523823	-0.932848	Down
Q99J09	Wdr77	Methylosome protein WDR77	3.90197e-05	0.525444	-0.92839	Down
D3Z6F0	Ifit1bl1	Interferon induced protein with tetratricpeptide repeats 1B like 1	0.0413666	0.52684	-0.924564	Down
Q60769	Tnfaip3	Tumor necrosis factor alpha-induced protein 3	2.10855e-05	0.527099	-0.923855	Down
Q61107	Gbp3	Guanylate-binding protein 3	0.00188021	0.527233	-0.923487	Down
O70583	Mid1	E3 ubiquitin-protein ligase Midline-1	0.00708816	0.530189	-0.915421	Down
Q8BHY2	Noc4l	Nucleolar complex protein 4 homolog	0.00474719	0.530376	-0.914913	Down
Q05769	Ptgs2	Prostaglandin G/H synthase 2	0.00147112	0.534224	-0.904483	Down
P16092	Fgfr1	Fibroblast growth factor receptor 1	0.000450398	0.534618	-0.90342	Down
Q921N7	Tmem70	Transmembrane protein 70, mitochondrial	0.0241083	0.534908	-0.902637	Down
P47968	Rpia	Ribose-5-phosphate isomerase	0.00624145	0.536455	-0.89847	Down
Q91WS0	Cisd1	CDGSH iron-sulfur domain-containing protein 1	0.00955238	0.53803	-0.89424	Down
Q6P5F9	Xpo1	Exportin-1	0.0312409	0.5384	-0.893251	Down
P27048	Snrpb	Small nuclear ribonucleoprotein-associated protein B	0.0227676	0.542617	-0.881995	Down
P07141	Csf1	Macrophage colony-stimulating factor 1	0.00548449	0.543089	-0.880739	Down
Q80VJ3	Dnph1	2'-deoxynucleoside 5'-phosphate N-hydrolase 1	0.00558832	0.543902	-0.87858	Down
P63013	Prrx1	Paired mesoderm homeobox protein 1	0.00193892	0.544576	-0.876796	Down
P62717	Rpl18a	Large ribosomal subunit protein eL20	0.00751324	0.544609	-0.876708	Down
Q8CIR4	Trpm6	Transient receptor potential cation channel subfamily M member 6	0.0232171	0.544618	-0.876684	Down
Q62011	Pdpn	Podoplanin	0.00100361	0.544771	-0.876278	Down
Q3MI99	Ccbe1	Collagen and calcium-binding EGF domain-containing protein 1	0.0085931	0.545068	-0.875491	Down
Q9EST5	Anp32b	Acidic leucine-rich nuclear phosphoprotein 32 family member B	0.0115593	0.545713	-0.873787	Down
P14115	Rpl27a	Large ribosomal subunit protein uL15	0.03037	0.546795	-0.870927	Down
Q9Z1R3	Apom	Apolipoprotein M	0.0267814	0.548462	-0.866537	Down
P56395	Cyb5a	Cytochrome b5	0.00974919	0.549279	-0.864389	Down
Q62203	Sf3a2	Splicing factor 3A subunit 2	0.00647233	0.551379	-0.858883	Down
O54804	Chka	Choline kinase alpha	6.36109e-06	0.552216	-0.856696	Down
Q9R098	Hgfac	Hepatocyte growth factor activator	0.00934525	0.552628	-0.855618	Down
Q61190	Il10rb	Interleukin-10 receptor subunit beta	0.00648951	0.55285	-0.855041	Down
Q91WK5	Gcsh	Glycine cleavage system H protein, mitochondrial	0.0265204	0.553089	-0.854417	Down
P70343	Casp4	Caspase-4	0.00382799	0.55323	-0.854048	Down
Q3UPI1	Gask1b	Golgi-associated kinase 1B	0.00849015	0.55343	-0.853528	Down
P06797	Ctsl	Procathepsin L	0.0012067	0.553988	-0.852074	Down
Q3THJ3	Eif1ad	Probable RNA-binding protein EIF1AD	0.0103194	0.555323	-0.8486	Down
Q9CWT3	Snx10	Sorting nexin-10	0.00417571	0.55727	-0.843552	Down
P61211	Arl1	ADP-ribosylation factor-like protein 1	0.0070435	0.559201	-0.838562	Down
P53996	Cnbp	CCHC-type zinc finger nucleic acid binding protein	0.0276642	0.559501	-0.837788	Down
P19182	Ifrd1	Interferon-related developmental regulator 1	0.00091852	0.559557	-0.837643	Down
Q8BQ47	Cnpy4	Protein canopy homolog 4	0.00926189	0.562038	-0.831261	Down
Q9D0T1	Snu13	NHP2-like protein 1	0.0169019	0.562235	-0.830755	Down
Q99LW0	Ankrd10	Ankyrin repeat domain-containing protein 10	0.00914643	0.567332	-0.817735	Down
Q8BPM0	Daam1	Disheveled-associated activator of morphogenesis 1	0.0161422	0.567466	-0.817393	Down
P31266	Rbpj	Recombining binding protein suppressor of hairless	0.00934333	0.567655	-0.816915	Down
Q9EST4	Psmg2	Proteasome assembly chaperone 2	0.00892483	0.569082	-0.813293	Down
Q91ZW2	Pofut1	GDP-fucose protein O-fucosyltransferase 1	0.0101902	0.569118	-0.813201	Down
O88545	Cops6	COP9 signalosome complex subunit 6	0.0201041	0.569174	-0.813059	Down
Q8CFV9	Rfk	Riboflavin kinase	0.00298245	0.569684	-0.811766	Down
E9QAW0	Zfp213	Zinc finger protein 213	0.045304	0.56982	-0.811422	Down
Q8VDS7	Cep57l1	Centrosomal protein CEP57L1	0.00161739	0.570236	-0.81037	Down
P63276	Rps17	Small ribosomal subunit protein eS17	0.0102419	0.570444	-0.809843	Down
P63325	Rps10	Small ribosomal subunit protein eS10	0.00431568	0.572018	-0.805868	Down
P70444	Bid	BH3-interacting domain death agonist	0.00126464	0.572163	-0.805503	Down
P26011	Itgb7	Integrin beta-7	0.00019985	0.572199	-0.805411	Down
Q9QYB1	Clic4	Chloride intracellular channel protein 4	0.010656	0.574353	-0.799991	Down
Q9CR73	Pnrc2	Proline-rich nuclear receptor coactivator 2	0.0228767	0.57516	-0.797965	Down
Q64282	Ifit1	Interferon-induced protein with tetratricopeptide repeats 1	0.00229863	0.575356	-0.797474	Down
Q8R205	Zc3h10	Zinc finger CCCH domain-containing protein 10	0.0212966	0.575888	-0.796141	Down
O88986	Gcat	2-amino-3-ketobutyrate coenzyme A ligase, mitochondrial	0.0171589	0.576076	-0.795668	Down
P25799	Nfkb1	Nuclear factor NF-kappa-B p105 subunit	4.88458e-05	0.578541	-0.789508	Down
Q5NBU8	Xaf1	XIAP-associated factor 1	0.0109827	0.57871	-0.789088	Down
P14901	Hmox1	Heme oxygenase 1	0.0319495	0.579874	-0.786189	Down
O09005	Degs1	Sphingolipid delta(4)-desaturase DES1	0.0182429	0.581312	-0.782616	Down
P21981	Tgm2	Protein-glutamine gamma-glutamyltransferase 2	0.0232473	0.582446	-0.779805	Down
Q8VCM7	Fgg	Fibrinogen gamma chain	0.0133575	0.583346	-0.777576	Down
P28656	Nap1l1	Nucleosome assembly protein 1-like 1	0.0172325	0.58566	-0.771865	Down
Q80W47	Wipi2	WD repeat domain phosphoinositide-interacting protein 2	0.0125494	0.586322	-0.770235	Down
Q9D1K7	1700037H04Rik	Adipose-secreted signaling protein	0.0116214	0.586572	-0.76962	Down
P28033	Cebpb	CCAAT/enhancer-binding protein beta	0.0386789	0.586938	-0.76872	Down
Q9D0D4	Dimt1	Probable dimethyladenosine transferase	0.0132972	0.588864	-0.763994	Down
P12815	Pdcd6	Programmed cell death protein 6	0.00410293	0.589604	-0.762182	Down
P05627	Jun	Transcription factor Jun	0.00448746	0.589832	-0.761623	Down
Q9D8T7	Slirp	SRA stem-loop-interacting RNA-binding protein, mitochondrial	0.0353759	0.591141	-0.758426	Down
Q9D8M4	Rpl7l1	Large ribosomal subunit protein uL30-like 1	0.0115643	0.591237	-0.758191	Down
Q9DCX2	Atp5h	ATP synthase subunit d, mitochondrial	0.0450907	0.591463	-0.75764	Down
P23492	Pnp	Purine nucleoside phosphorylase	0.00247054	0.592853	-0.754254	Down
Q80TN7	Nav3	Neuron navigator 3	0.000902633	0.592965	-0.753981	Down
E9Q555	Rnf213	E3 ubiquitin-protein ligase RNF213	0.000324608	0.593526	-0.752617	Down
Q3UD82	Parp8	Protein mono-ADP-ribosyltransferase PARP8	0.0178882	0.594253	-0.750851	Down
Q9CXK8	Nip7	60S ribosome subunit biogenesis protein NIP7 homolog	0.000763091	0.594511	-0.750225	Down
Q99JX4	Eif3m	Eukaryotic translation initiation factor 3 subunit M	0.0488171	0.59454	-0.750155	Down
Q9DB05	Napa	Alpha-soluble NSF attachment protein	0.00990118	0.594582	-0.750052	Down
Q5U4D8	Slc5a6	Sodium-dependent multivitamin transporter	0.0266256	0.594817	-0.749483	Down
Q64112	Ifit2	Interferon-induced protein with tetratricopeptide repeats 2	0.0465496	0.595178	-0.748606	Down
P14131	Rps16	Small ribosomal subunit protein uS9	0.00175998	0.595283	-0.748352	Down
Q9QXA5	Lsm4	U6 snRNA-associated Sm-like protein LSm4	0.0027999	0.595644	-0.747477	Down
Q9DCJ5	Ndufa8	NADH dehydrogenase [ubiquinone] 1 alpha subcomplex subunit 8	0.0152822	0.596011	-0.74659	Down
O88574	Sap30	Histone deacetylase complex subunit SAP30	0.0115261	0.596391	-0.745669	Down
Q6ZWV3	Rpl10	Large ribosomal subunit protein uL16	0.00529744	0.596583	-0.745205	Down
P61600	Naa20	N-alpha-acetyltransferase 20	0.0170303	0.596696	-0.744932	Down
P61358	Rpl27	Large ribosomal subunit protein eL27	0.0022776	0.599598	-0.737932	Down
P97464	Ext1	Exostosin-1	2.86089e-05	0.60064	-0.735427	Down
P56716	Rp1	Oxygen-regulated protein 1	0.00937425	0.600647	-0.735411	Down
Q8R3Q6	Ccdc58	Protein MIX23	0.000892695	0.600749	-0.735165	Down
Q9QZ23	Nfu1	NFU1 iron-sulfur cluster scaffold homolog, mitochondrial	0.00387293	0.60114	-0.734228	Down
Q91VI7	Rnh1	Ribonuclease inhibitor	0.00232065	0.601875	-0.732464	Down
D3YY91	Lrr1	Leucine-rich repeat protein 1	0.0140888	0.60378	-0.727905	Down
Q9DCH4	Eif3f	Eukaryotic translation initiation factor 3 subunit F	0.0240237	0.604577	-0.726003	Down
Q9ER88	Dap3	Small ribosomal subunit protein mS29	0.013101	0.605389	-0.724066	Down
Q80WR5	A430005L14Rik	UPF0688 protein C1orf174 homolog	0.000633827	0.605586	-0.723597	Down
P62137	Ppp1ca	Serine/threonine-protein phosphatase PP1-alpha catalytic subunit	0.0148009	0.605889	-0.722873	Down
P13439	Umps	Uridine 5'-monophosphate synthase	0.00431793	0.605944	-0.722744	Down
Q9JJF3	Riox1	Ribosomal oxygenase 1	0.0322656	0.605949	-0.722732	Down
Q8BLU0	Flrt2	Leucine-rich repeat transmembrane protein FLRT2	0.022748	0.607179	-0.719806	Down
P16110	Lgals3	Galectin-3	0.00741233	0.607613	-0.718775	Down
P36552	Cpox	Oxygen-dependent coproporphyrinogen-III oxidase, mitochondrial	0.00247332	0.60796	-0.717951	Down
P58058	Nadk	NAD kinase	0.000164185	0.608622	-0.716382	Down
Q8VCN5	Cth	Cystathionine gamma-lyase	9.51569e-05	0.60873	-0.716126	Down
P49312	Hnrnpa1	Heterogeneous nuclear ribonucleoprotein A1	0.0473678	0.609941	-0.713258	Down
Q9CZM2	Rpl15	Large ribosomal subunit protein eL15	0.018746	0.609965	-0.713201	Down
Q9R2B6	St6galnac4	Alpha-N-acetyl-neuraminyl-2,3-beta-galactosyl-1,3-N-acetyl-galactosaminide alpha-2,6-sialyltransferase	0.00782628	0.610504	-0.711927	Down
Q8K078	Slco4a1	Solute carrier organic anion transporter family member 4A1	0.00762342	0.61222	-0.707879	Down
Q9CRY7	Gdpd1	Lysophospholipase D GDPD1	0.00059958	0.612272	-0.707755	Down
P01901	H2-K1	H-2 class I histocompatibility antigen, K-B alpha chain	0.00422208	0.612805	-0.706499	Down
P15037	Ets2	Protein C-ets-2	0.0154956	0.613044	-0.705937	Down
Q8C7U1	N4bp3	NEDD4-binding protein 3	0.00714584	0.613326	-0.705274	Down
Q921U8	Smtn	Smoothelin	0.000624912	0.61499	-0.701365	Down
Q9R060	Nubp1	Cytosolic Fe-S cluster assembly factor NUBP1	0.0138423	0.615837	-0.69938	Down
Q9WVH4	Foxo3	Forkhead box protein O3	0.00209504	0.616577	-0.697648	Down
Q62108	Dlg4	Disks large homolog 4	0.000903281	0.617321	-0.695906	Down
Q8C0C0	Zhx2	Zinc fingers and homeoboxes protein 2	2.27502e-05	0.61843	-0.693317	Down
Q80WQ6	Rhbdf2	Inactive rhomboid protein 2	0.00328381	0.618463	-0.693242	Down
Q9CZ13	Uqcrc1	Cytochrome b-c1 complex subunit 1, mitochondrial	0.0221795	0.618945	-0.692117	Down
Q64345	Ifit3	Interferon-induced protein with tetratricopeptide repeats 3	0.0280105	0.619582	-0.690633	Down
Q6P7W5	Tsen2	tRNA-splicing endonuclease subunit Sen2	0.00690624	0.620083	-0.689466	Down
Q9CX11	Utp23	rRNA-processing protein UTP23 homolog	0.0367641	0.620399	-0.688731	Down
P35396	Ppard	Peroxisome proliferator-activated receptor delta	0.0165909	0.620719	-0.687989	Down
Q62176	Rbm38	RNA-binding protein 38	0.00520306	0.620802	-0.687795	Down
Q63918	Cavin2	Caveolae-associated protein 2	0.000501965	0.621007	-0.687319	Down
Q9CZE3	Rab32	Ras-related protein Rab-32	0.00585473	0.621282	-0.68668	Down
Q3TN34	Micall2	MICAL-like protein 2	0.00137535	0.621996	-0.685023	Down
Q69ZN6	Gnptab	N-acetylglucosamine-1-phosphotransferase subunits alpha/beta	0.0039089	0.622001	-0.685011	Down
Q64105	Spr	Sepiapterin reductase	0.00650168	0.622178	-0.684601	Down
P22366	Myd88	Myeloid differentiation primary response protein MyD88	0.00884317	0.622293	-0.684335	Down
P18406	Ccn1	CCN family member 1	0.00037359	0.622371	-0.684153	Down
O35343	Kpna4	Importin subunit alpha-3	0.0366807	0.622957	-0.682795	Down
Q9QYT7	Pigq	Phosphatidylinositol N-acetylglucosaminyltransferase subunit Q	0.0308702	0.623179	-0.682281	Down
Q9JIF0	Prmt1	Protein arginine N-methyltransferase 1	0.0385823	0.623815	-0.680809	Down
Q8K124	Plekho2	Pleckstrin homology domain-containing family O member 2	0.000557653	0.624155	-0.680024	Down
Q07076	Anxa7	Annexin A7	0.0206074	0.624681	-0.678808	Down
Q9JI76	Adam21	Disintegrin and metalloproteinase domain-containing protein 21	0.00874424	0.625015	-0.678037	Down
Q8BHF7	Pgs1	CDP-diacylglycerol--glycerol-3-phosphate 3-phosphatidyltransferase, mitochondrial	0.00894427	0.625124	-0.677787	Down
Q9QZ73	Dcun1d1	DCN1-like protein 1	0.0179685	0.625166	-0.677688	Down
Q9D7J9	Echdc3	Enoyl-CoA hydratase domain-containing protein 3, mitochondrial	0.0491183	0.625399	-0.677151	Down
Q8BGS0	Mak16	Protein MAK16 homolog	0.027592	0.625514	-0.676886	Down
O88441	Mtx2	Metaxin-2	0.0134988	0.625518	-0.676878	Down
Q3TUU5	Tex30	Testis-expressed protein 30	0.0152016	0.626703	-0.674147	Down
Q8C0E3	Trim47	E3 ubiquitin-protein ligase TRIM47	0.000233104	0.627197	-0.673011	Down
Q9D7G0	Prps1	Ribose-phosphate pyrophosphokinase 1	0.0223078	0.627554	-0.672188	Down
Q6GV12	Kdsr	3-ketodihydrosphingosine reductase	0.00638263	0.628543	-0.669918	Down
Q9WUV0	Orc5	Origin recognition complex subunit 5	0.0140349	0.628573	-0.669848	Down
O35664	Ifnar2	Interferon alpha/beta receptor 2	0.00903083	0.62879	-0.66935	Down
Q99LS3	Psph	Phosphoserine phosphatase	0.0211641	0.629537	-0.667636	Down
P24860	Ccnb1	G2/mitotic-specific cyclin-B1	0.0167277	0.630414	-0.665629	Down
Q9CRA4	Msmo1	Methylsterol monooxygenase 1	0.0498198	0.631318	-0.663562	Down
E9Q414	Apob	Apolipoprotein B-100	0.0296352	0.631435	-0.663294	Down
Q3UQV5	Kbtbd8	Kelch repeat and BTB domain-containing protein 8	0.0350167	0.631773	-0.662523	Down
O54918	Bcl2l11	Bcl-2-like protein 11	0.0318874	0.632081	-0.66182	Down
Q3UHI4	Tmed8	Protein TMED8	0.0377029	0.632164	-0.661628	Down
Q99JT9	Adi1	Acireductone dioxygenase	0.00278446	0.632189	-0.661573	Down
Q3TWW8	Srsf6	Serine/arginine-rich splicing factor 6	0.0132739	0.632375	-0.661148	Down
Q91WL8	Wwox	WW domain-containing oxidoreductase	0.0325853	0.632543	-0.660766	Down
O70477	Pknox1	Homeobox protein PKNOX1	0.0415306	0.632574	-0.660693	Down
O35955	Psmb10	Proteasome subunit beta type-10	0.00487683	0.633151	-0.659378	Down
O88667	Rrad	GTP-binding protein RAD	0.000475599	0.634057	-0.657315	Down
Q6P6L0	Filip1l	Filamin A-interacting protein 1-like	0.00224349	0.634084	-0.657253	Down
Q8CJ61	Cmtm4	CKLF-like MARVEL transmembrane domain-containing protein 4	0.0164914	0.635018	-0.655131	Down
Q64705	Usf2	Upstream stimulatory factor 2	0.011008	0.635344	-0.654391	Down
P55012	Slc12a2	Solute carrier family 12 member 2	0.00303116	0.635674	-0.653642	Down
Q99PM9	Uck2	Uridine-cytidine kinase 2	0.00164931	0.635683	-0.653622	Down
E9Q4Z2	Acacb	Acetyl-CoA carboxylase 2	0.0114679	0.636263	-0.652305	Down
P80314	Cct2	T-complex protein 1 subunit beta	0.0256834	0.637536	-0.649422	Down
Q91VM5	Rbmxl1	RNA binding motif protein, X-linked-like-1	0.00509646	0.637655	-0.649151	Down
Q62348	Tsn	Translin	0.0251476	0.637988	-0.648398	Down
Q3U4G0	Cdin1	CDAN1-interacting nuclease 1	0.0436514	0.638941	-0.646245	Down
Q6ZWY3	Rps27l	Small ribosomal subunit protein eS27-like	0.00538319	0.640087	-0.64366	Down
Q9D5T0	Atad1	Outer mitochondrial transmembrane helix translocase	0.00216475	0.640808	-0.642036	Down
P70196	Traf6	TNF receptor-associated factor 6	0.00637717	0.641127	-0.641318	Down
P51410	Rpl9	Large ribosomal subunit protein uL6	0.00884744	0.641856	-0.639678	Down
P28574	Max	Protein max	0.0030477	0.642722	-0.637733	Down
Q9DAD6	Pfn3	Profilin-3	0.0497569	0.642749	-0.637673	Down
Q9JKK1	Stx6	Syntaxin-6	0.00371418	0.642929	-0.637268	Down
Q3UVY5	Pcnx4	Pecanex-like protein 4	0.0420791	0.642939	-0.637246	Down
Q9D2X8	9130401M01Rik	Uncharacterized protein C8orf76 homolog	0.019141	0.64337	-0.636279	Down
Q9DCE9	Igtp	Immunity-related GTPase family M protein 3	0.00570161	0.643765	-0.635394	Down
Q9CR47	Nsa2	Ribosome biogenesis protein NSA2 homolog	0.0132812	0.643969	-0.634937	Down
Q9D125	Mrps25	Small ribosomal subunit protein mS25	0.0423352	0.645456	-0.631609	Down
Q9D211	Cdkn2aipnl	CDKN2AIP N-terminal-like protein	0.026106	0.646795	-0.628619	Down
Q8BGB8	Coq4	Ubiquinone biosynthesis protein COQ4 homolog, mitochondrial	0.043038	0.647773	-0.626439	Down
O35381	Anp32a	Acidic leucine-rich nuclear phosphoprotein 32 family member A	0.0143035	0.64809	-0.625735	Down
Q9CR67	Tmem33	Transmembrane protein 33	0.0185928	0.648694	-0.62439	Down
Q8BJ56	Pnpla2	Patatin-like phospholipase domain-containing protein 2	0.00129576	0.648922	-0.623882	Down
P11983	Tcp1	T-complex protein 1 subunit alpha	0.0111907	0.64924	-0.623175	Down
Q80X85	Mrps7	Small ribosomal subunit protein uS7m	0.0418116	0.649349	-0.622935	Down
Q9D6Z1	Nop56	Nucleolar protein 56	0.000286809	0.650016	-0.621453	Down
Q7TQI3	Otub1	Ubiquitin thioesterase OTUB1	0.044721	0.65036	-0.620689	Down
Q791V5	Mtch2	Mitochondrial carrier homolog 2	0.00701345	0.650532	-0.620308	Down
Q91YM4	Tbrg4	FAST kinase domain-containing protein 4	0.0441864	0.650949	-0.619385	Down
Q9Z0M5	Lipa	Lysosomal acid lipase/cholesteryl ester hydrolase	0.00108097	0.65105	-0.619161	Down
Q91V12	Acot7	Cytosolic acyl coenzyme A thioester hydrolase	0.0404388	0.651109	-0.61903	Down
Q922Q4	Pycr2	Pyrroline-5-carboxylate reductase 2	0.0349359	0.651349	-0.618496	Down
Q9CYN9	Atp6ap2	Renin receptor	0.00686511	0.651668	-0.61779	Down
Q8BGR2	Lrrc8d	Volume-regulated anion channel subunit LRRC8D	0.0441271	0.652128	-0.616773	Down
Q9CXS4	Cenpv	Centromere protein V	0.00101127	0.652131	-0.616767	Down
Q80ZM8	Crls1	Cardiolipin synthase (CMP-forming)	0.00821063	0.652284	-0.616428	Down
Q64437	Adh7	All-trans-retinol dehydrogenase [NAD(+)] ADH7	0.00884309	0.652427	-0.616112	Down
Q61333	Tnfaip2	Tumor necrosis factor alpha-induced protein 2	0.00116747	0.652483	-0.615989	Down
Q8BG51	Rhot1	Mitochondrial Rho GTPase 1	0.0315074	0.652822	-0.615238	Down
Q8BKC5	Ipo5	Importin-5	0.0249396	0.652865	-0.615143	Down
Q99J10	Ctu1	Cytoplasmic tRNA 2-thiolation protein 1	0.0432364	0.652915	-0.615032	Down
P00493	Hprt	Hypoxanthine-guanine phosphoribosyltransferase	0.00447662	0.652956	-0.614943	Down
Q8VC52	Rbpms2	RNA-binding protein with multiple splicing 2	0.00118073	0.65351	-0.613719	Down
Q9D0L4	Adck1	AarF domain-containing protein kinase 1	0.0129359	0.653554	-0.613621	Down
Q3TAQ9	Wdr36	WD repeat domain 36	0.00113172	0.653832	-0.613009	Down
Q8BU03	Pwp2	Periodic tryptophan protein 2 homolog	0.00729622	0.654598	-0.61132	Down
Q8BJ48	Nagpa	N-acetylglucosamine-1-phosphodiester alpha-N-acetylglucosaminidase	0.0420604	0.654937	-0.610572	Down
O09167	Rpl21	Large ribosomal subunit protein eL21	0.0019175	0.655121	-0.610166	Down
Q00519	Xdh	Xanthine dehydrogenase/oxidase	0.00071869	0.655737	-0.608811	Down
Q9CPV1	Ska1	Spindle and kinetochore-associated protein 1	0.0159859	0.655837	-0.608592	Down
Q9CR42	Ankrd1	Ankyrin repeat domain-containing protein 1	0.0350468	0.656309	-0.607554	Down
Q9CPT4	Mydgf	Myeloid-derived growth factor	0.0119082	0.656367	-0.607425	Down
P06795	Abcb1b	ATP-dependent translocase ABCB1	0.00298026	0.656513	-0.607105	Down
Q8BNU0	Armc6	Armadillo repeat-containing protein 6	0.0151296	0.656787	-0.606503	Down
O08734	Bak1	Bcl-2 homologous antagonist/killer	0.0336347	0.657141	-0.605725	Down
P62983	Rps27a	Ubiquitin-ribosomal protein eS31 fusion protein	0.0396233	0.657448	-0.60505	Down
Q9D1L0	Chchd2	Coiled-coil-helix-coiled-coil-helix domain-containing protein 2	0.0362557	0.657669	-0.604566	Down
Q99NB8	Ubqln4	Ubiquilin-4	0.00501101	0.65773	-0.604432	Down
Q9WVA4	Tagln2	Transgelin-2	0.00251218	0.657821	-0.604233	Down
Q8C1A3	Mtrr	Methionine synthase reductase	0.011715	0.65854	-0.602656	Down
Q9QUJ7	Acsl4	Long-chain-fatty-acid--CoA ligase 4	0.00159949	0.658697	-0.602314	Down
Q99KR7	Ppif	Peptidyl-prolyl cis-trans isomerase F, mitochondrial	0.0129223	0.65872	-0.602264	Down
Q9DCU6	Mrpl4	Large ribosomal subunit protein uL4m	0.0268053	0.658929	-0.601805	Down
Q8C145	Slc39a6	Zinc transporter ZIP6	0.0311738	0.659142	-0.601339	Down
P01887	B2m	Beta-2-microglobulin	0.0323997	0.659158	-0.601305	Down
Q2EMV9	Parp14	Protein mono-ADP-ribosyltransferase PARP14	0.000856289	0.659865	-0.599757	Down
Q6KAS7	Zfp521	Zinc finger protein 521	0.0328451	0.660715	-0.5979	Down
O35215	Ddt	D-dopachrome decarboxylase	0.00103398	0.660811	-0.597691	Down
Q9QYF1	Rdh11	Retinol dehydrogenase 11	0.00529567	0.661908	-0.595298	Down
Q9JJ80	Rpf2	Ribosome production factor 2 homolog	0.00824843	0.662066	-0.594954	Down
Q9CQE5	Rgs10	Regulator of G-protein signaling 10	0.049766	0.662807	-0.593339	Down
Q9DCS3	Mecr	Enoyl-[acyl-carrier-protein] reductase, mitochondrial	0.0164988	0.662883	-0.593173	Down
Q8K2D6	Dctd	Deoxycytidylate deaminase	0.0232633	0.663056	-0.592796	Down
Q8BTJ4	Enpp4	Bis(5'-adenosyl)-triphosphatase enpp4	0.0149745	0.66363	-0.59155	Down
Q9QZF2	Gpc1	Glypican-1	0.00440425	0.6637	-0.591396	Down
Q8K2H3	Fam13b	Protein FAM13B	0.00791897	0.663714	-0.591367	Down
Q9QY66	Znhit2	Zinc finger HIT domain-containing protein 2	0.0173552	0.664088	-0.590553	Down
Q8BQ46	Taf15	TAF15 RNA polymerase II, TATA box binding protein (TBP)-associated factor	0.0027844	0.664449	-0.58977	Down
Q9Z0N1	Eif2s3x	Eukaryotic translation initiation factor 2 subunit 3, X-linked	0.00719533	0.665195	-0.58815	Down
Q8BZ98	Dnm3	Dynamin-3	0.0457709	0.665734	-0.586983	Down
Q8R317	Ubqln1	Ubiquilin-1	0.0118336	0.666433	-0.585469	Down
Q6ZWU9	Rps27	Small ribosomal subunit protein eS27	0.0341393	0.666574	-0.585162	Down
P59235	Nup43	Nucleoporin Nup43	0.000393714	0.667394	-0.58339	Down
Q9R1B9	Slit2	Slit homolog 2 protein	0.000185304	0.668023	-0.582029	Down
P26638	Sars	Serine--tRNA ligase, cytoplasmic	0.00438775	0.668205	-0.581638	Down
Q62186	Ssr4	Translocon-associated protein subunit delta	0.0344474	0.668592	-0.580801	Down
Q8BP47	Nars	Asparagine--tRNA ligase, cytoplasmic	0.000706755	0.670302	-0.577117	Down
P11688	Itga5	Integrin alpha-5	0.00294778	0.670372	-0.576967	Down
P08556	Nras	GTPase NRas	0.028892	0.670928	-0.575769	Down
Q8BNY6	Ncs1	Neuronal calcium sensor 1	0.0355545	0.671302	-0.574967	Down
Q9D8T2	Gsdmd	Gasdermin-D	0.000139721	0.671429	-0.574693	Down
Q8BK35	Nop53	Ribosome biogenesis protein NOP53	0.0135462	0.671471	-0.574604	Down
P83940	Eloc	Elongin-C	0.0331542	0.672098	-0.573258	Down
Q9QZD8	Slc25a10	Mitochondrial dicarboxylate carrier	0.0186097	0.672262	-0.572904	Down
O54825	Bysl	Bystin	0.00483216	0.673337	-0.570599	Down
Q8R001	Mapre2	Microtubule-associated protein RP/EB family member 2	0.004157	0.673748	-0.569719	Down
Q3TNA1	Xylb	Xylulose kinase	0.0106405	0.67388	-0.569436	Down
Q9D8C3	Alg13	Putative bifunctional UDP-N-acetylglucosamine transferase and deubiquitinase ALG13	0.0122222	0.673946	-0.569294	Down
P63030	Mpc1	Mitochondrial pyruvate carrier 1	0.0235197	0.674051	-0.569071	Down
Q9R1Q9	Atp6ap1	V-type proton ATPase subunit S1	0.0196949	0.674181	-0.568792	Down
P60229	Eif3e	Eukaryotic translation initiation factor 3 subunit E	0.0390467	0.675066	-0.566901	Down
Q00422	Gabpa	GA-binding protein alpha chain	0.00220917	0.675101	-0.566824	Down
P15307	Rel	Proto-oncogene c-Rel	0.000907975	0.675323	-0.566351	Down
Q3THK7	Gmps	GMP synthase [glutamine-hydrolyzing]	0.00498299	0.675688	-0.565571	Down
Q9ES46	Parvb	Beta-parvin	0.00939997	0.67588	-0.56516	Down
Q61686	Cbx5	Chromobox protein homolog 5	0.0175994	0.675939	-0.565036	Down
Q78WZ7	Polr1f	DNA-directed RNA polymerase I subunit RPA43	0.00723608	0.67662	-0.563582	Down
Q99JI6	Rap1b	Ras-related protein Rap-1b	0.00441994	0.676758	-0.563288	Down
O08967	Cyth3	Cytohesin-3	0.0151498	0.677171	-0.562408	Down
Q6P2B1	Tnpo3	Transportin-3	0.0427601	0.677568	-0.561562	Down
Q3UHB1	Nt5dc3	5'-nucleotidase domain-containing protein 3	0.0162125	0.67791	-0.560835	Down
P30681	Hmgb2	High mobility group protein B2	0.0493051	0.678083	-0.560465	Down
Q9CPT5	Nop16	Nucleolar protein 16	0.015489	0.678201	-0.560215	Down
Q9D883	U2af1	Splicing factor U2AF 35 kDa subunit	0.0316885	0.678223	-0.560169	Down
Q9JJY4	Ddx20	Probable ATP-dependent RNA helicase DDX20	0.000510089	0.678287	-0.560033	Down
Q9JM76	Arpc3	Actin-related protein 2/3 complex subunit 3	0.00706593	0.678331	-0.559938	Down
Q9CR89	Ergic2	Endoplasmic reticulum-Golgi intermediate compartment protein 2	0.0160257	0.678515	-0.559547	Down
Q8C5K5	1810030O07Rik	Uncharacterized protein CXorf38 homolog	0.00230693	0.678702	-0.559149	Down
O09012	Pex5	Peroxisomal targeting signal 1 receptor	0.0129114	0.678739	-0.559072	Down
Q923D2	Blvrb	Flavin reductase (NADPH)	0.0193799	0.678962	-0.558597	Down
Q9WTL7	Lypla2	Acyl-protein thioesterase 2	0.0360459	0.679429	-0.557606	Down
Q9CZ52	Antxr1	Anthrax toxin receptor 1	0.00329731	0.680057	-0.556272	Down
Q8BVY0	Rsl1d1	Ribosomal L1 domain-containing protein 1	0.000575218	0.680097	-0.556188	Down
Q3ULZ2	Fhdc1	FH2 domain-containing protein 1	0.0226535	0.680336	-0.555681	Down
Q9DC28	Csnk1d	Casein kinase I isoform delta	0.000169264	0.681647	-0.552903	Down
Q9ER38	Tor3a	Torsin-3A	0.00709915	0.682469	-0.551164	Down
Q6ZQL4	Wdr43	WD repeat-containing protein 43	0.00868218	0.682525	-0.551045	Down
P0DPD9	Ece2	EEF1AKMT4-ECE2 readthrough transcript protein	0.00434571	0.682548	-0.550997	Down
P58044	Idi1	Isopentenyl-diphosphate Delta-isomerase 1	0.0222635	0.682883	-0.55029	Down
Q9QXE7	Tbl1x	F-box-like/WD repeat-containing protein TBL1X	0.0493985	0.682925	-0.5502	Down
P52927	Hmga2	High mobility group protein HMGI-C	0.00373365	0.683606	-0.548762	Down
P15379	Cd44	CD44 antigen	0.0167925	0.683775	-0.548407	Down
Q7TNB8	Sbno2	Protein strawberry notch homolog 2	0.0141328	0.683907	-0.548127	Down
Q91Y97	Aldob	Fructose-bisphosphate aldolase B	0.00198682	0.683937	-0.548064	Down
Q9QXX8	Nufip1	FMR1-interacting protein NUFIP1	0.00365003	0.683969	-0.547997	Down
Q80U62	Rubcn	Run domain Beclin-1-interacting and cysteine-rich domain-containing protein	0.0421251	0.684589	-0.546689	Down
Q8BXC6	Commd2	COMM domain-containing protein 2	0.00924247	0.684625	-0.546613	Down
Q8BIZ6	Snip1	Smad nuclear-interacting protein 1	0.00860666	0.6847	-0.546456	Down
Q76KJ5	Cd3eap	DNA-directed RNA polymerase I subunit RPA34	0.00202973	0.684966	-0.545897	Down
Q3TZM9	Alg11	GDP-Man:Man(3)GlcNAc(2)-PP-Dol alpha-1,2-mannosyltransferase	0.0359611	0.685026	-0.54577	Down
Q9Z248	Aebp2	Zinc finger protein AEBP2	0.0216482	0.685142	-0.545525	Down
Q9CVI2	Fam133b	Protein FAM133B	0.0156378	0.685517	-0.544735	Down
Q5XJY6	Fancb	Fanconi anemia group B protein homolog	0.0181034	0.6856	-0.544561	Down
Q61735	Cd47	Leukocyte surface antigen CD47	0.00610376	0.686079	-0.543553	Down
O88848	Arl6	ADP-ribosylation factor-like protein 6	0.0230265	0.6862	-0.5433	Down
Q9CVD2	Atxn3	Ataxin-3	0.00112984	0.686244	-0.543207	Down
Q9QZL6	Usp21	Ubiquitin carboxyl-terminal hydrolase 21	0.0138435	0.686816	-0.542003	Down
O08750	Nfil3	Nuclear factor interleukin-3-regulated protein	0.00478273	0.687389	-0.540802	Down
Q9ES89	Extl2	Exostosin-like 2	0.0133151	0.687409	-0.54076	Down
Q9D2N4	Dtna	Dystrobrevin alpha	0.00258414	0.688255	-0.538986	Down
Q7TNP2	Ppp2r1b	Serine/threonine-protein phosphatase 2A 65 kDa regulatory subunit A beta isoform	0.0309582	0.688295	-0.538902	Down
Q9CQJ8	Ndufb9	NADH dehydrogenase [ubiquinone] 1 beta subcomplex subunit 9	0.017824	0.689426	-0.536533	Down
Q9D0M1	Prpsap1	Phosphoribosyl pyrophosphate synthase-associated protein 1	0.0443865	0.689752	-0.535851	Down
Q91YP2	Nln	Neurolysin, mitochondrial	0.0160775	0.68993	-0.535479	Down
Q921I9	Exosc4	Exosome complex component RRP41	0.0173915	0.690052	-0.535222	Down
Q64737	Gart	Trifunctional purine biosynthetic protein adenosine-3	0.00212985	0.690104	-0.535114	Down
Q8BUH1	Txnl4b	Thioredoxin-like protein 4B	0.00376617	0.690295	-0.534716	Down
P40336	Vps26a	Vacuolar protein sorting-associated protein 26A	0.0146331	0.690414	-0.534466	Down
Q7TPR4	Actn1	Alpha-actinin-1	0.0168312	0.690596	-0.534086	Down
Q91ZR2	Snx18	Sorting nexin-18	0.000654207	0.690678	-0.533915	Down
Q91XB0	Trex1	Three-prime repair exonuclease 1	0.00649743	0.690983	-0.533278	Down
Q9CQM9	Glrx3	Glutaredoxin-3	0.0238471	0.69132	-0.532575	Down
Q61239	Fnta	Protein farnesyltransferase/geranylgeranyltransferase type-1 subunit alpha	0.00208073	0.693044	-0.528981	Down
Q8VCG3	Wdr74	WD repeat-containing protein 74	0.0155447	0.693277	-0.528496	Down
Q3UJP5	Cfap418	Cilia- and flagella-associated protein 418	0.0351728	0.693552	-0.527924	Down
Q3TZX8	Nol9	Polynucleotide 5'-hydroxyl-kinase NOL9	0.00233969	0.694095	-0.526795	Down
P07901	Hsp90aa1	Heat shock protein HSP 90-alpha	0.00352968	0.694647	-0.525647	Down
Q8VE10	Naa40	N-alpha-acetyltransferase 40	0.00876609	0.694689	-0.525561	Down
Q8VBW1	Slc6a8	Sodium- and chloride-dependent creatine transporter 1	0.0214835	0.695203	-0.524494	Down
Q9JKK8	Atr	Serine/threonine-protein kinase ATR	0.00800973	0.695536	-0.523803	Down
P35278	Rab5c	Ras-related protein Rab-5C	0.0469888	0.695787	-0.523282	Down
Q52KE7	Ccnl1	Cyclin-L1	0.00876863	0.696407	-0.521998	Down
Q91ZU1	Asb6	Ankyrin repeat and SOCS box protein 6	0.0485601	0.696408	-0.521994	Down
Q80X73	Pelo	Protein pelota homolog	0.0408343	0.696556	-0.521688	Down
Q9CQZ5	Ndufa6	NADH dehydrogenase [ubiquinone] 1 alpha subcomplex subunit 6	0.000935335	0.696721	-0.521348	Down
Q68G58	Apex2	DNA-(apurinic or apyrimidinic site) endonuclease 2	0.0047415	0.697178	-0.520401	Down
Q9JIM1	Slc29a1	Equilibrative nucleoside transporter 1	0.0135575	0.697415	-0.519912	Down
Q8BGT5	Gpt2	Alanine aminotransferase 2	7.4337e-05	0.697753	-0.519211	Down
Q8JZY4	Prorp	Mitochondrial ribonuclease P catalytic subunit	0.0142359	0.697767	-0.519183	Down
Q9Z0S1	Bpnt1	3'(2'),5'-bisphosphate nucleotidase 1	0.00160662	0.697836	-0.519041	Down
P05622	Pdgfrb	Platelet-derived growth factor receptor beta	0.00548899	0.698007	-0.518687	Down
Q9D620	Rab11fip1	Rab11 family-interacting protein 1	0.00594387	0.698245	-0.518194	Down
P51863	Atp6v0d1	V-type proton ATPase subunit d 1	0.0403086	0.698267	-0.518149	Down
Q8VDF2	Uhrf1	E3 ubiquitin-protein ligase UHRF1	0.0114912	0.698634	-0.517392	Down
Q9R0P3	Esd	S-formylglutathione hydrolase	0.00922389	0.699272	-0.516075	Down
Q62179	Sema4b	Semaphorin-4B	0.00462801	0.699792	-0.515003	Down
Q3THS6	Mat2a	S-adenosylmethionine synthase isoform type-2	4.3572e-05	0.700276	-0.514004	Down
P70347	Tank	TRAF family member-associated NF-kappa-B activator	0.00452043	0.700416	-0.513717	Down
Q60996	Ppp2r5c	Serine/threonine-protein phosphatase 2A 56 kDa regulatory subunit gamma isoform	0.0396939	0.701776	-0.510918	Down
Q8VE08	Fbxo33	F-box only protein 33	0.0134812	0.701783	-0.510903	Down
P12960	Cntn1	Contactin-1	0.0431207	0.702099	-0.510253	Down
Q7TN12	Inava	Innate immunity activator protein	0.00233844	0.702555	-0.509316	Down
Q8K194	Snrnp27	U4/U6.U5 small nuclear ribonucleoprotein 27 kDa protein	0.00293464	0.702991	-0.508422	Down
P97372	Psme2	Proteasome activator complex subunit 2	0.0252939	0.703179	-0.508036	Down
Q8BTW3	Exosc6	Exosome complex component MTR3	0.0322561	0.703444	-0.507494	Down
Q80YR9	Rbm12b1	RNA-binding protein 12B-A	0.0473914	0.703821	-0.506719	Down
Q8BGA5	Krr1	KRR1 small subunit processome component homolog	0.0498068	0.703933	-0.506491	Down
Q9CQT5	Pomp	Proteasome maturation protein	0.0357842	0.704032	-0.506287	Down
Q6IQX8	Zfp219	Zinc finger protein 219	0.00329611	0.704151	-0.506043	Down
Q9CPY3	Cdca5	Sororin	0.0046219	0.704257	-0.505825	Down
Q8CE64	Zfp276	Zinc finger protein 276	0.0300548	0.704699	-0.504922	Down
Q8C570	Rae1	mRNA export factor	0.0235768	0.704718	-0.504883	Down
Q810D6	Grwd1	Glutamate-rich WD repeat-containing protein 1	0.00290326	0.704789	-0.504737	Down
Q8CIM8	Ints4	Integrator complex subunit 4	0.01343	0.705166	-0.503966	Down
Q9CWS0	Ddah1	N(G),N(G)-dimethylarginine dimethylaminohydrolase 1	0.00602948	0.705197	-0.503902	Down
Q7TPE5	Slc7a6os	Probable RNA polymerase II nuclear localization protein SLC7A6OS	0.0125942	0.705406	-0.503475	Down
Q3U0J8	Tbc1d2b	TBC1 domain family member 2B	0.00557683	0.705445	-0.503395	Down
Q9CZI9	Aen	Apoptosis-enhancing nuclease	0.0460519	0.705478	-0.503326	Down
Q9D0B6	Pbdc1	Protein PBDC1	0.0259073	0.705547	-0.503186	Down
P97820	Map4k4	Mitogen-activated protein kinase kinase kinase kinase 4	0.00556833	0.705648	-0.502979	Down
Q9JJA4	Wdr12	Ribosome biogenesis protein WDR12	0.0027128	0.705693	-0.502887	Down
Q3UMQ8	Naf1	H/ACA ribonucleoprotein complex non-core subunit NAF1	0.0181369	0.706494	-0.50125	Down
P48972	Mybl2	Myb-related protein B	0.00958257	0.706554	-0.501128	Down
Q9DB96	Ngdn	Neuroguidin	0.0279052	0.707031	-0.500154	Down
P38533	Hsf2	Heat shock factor protein 2	0.0325003	0.707226	-0.499757	Down
Q9R0U0	Srsf10	Serine/arginine-rich splicing factor 10	0.0192762	0.707372	-0.499459	Down
Q9WU28	Pfdn5	Prefoldin subunit 5	0.00813399	0.708153	-0.497867	Down
O09131	Gsto1	Glutathione S-transferase omega-1	0.0433554	0.708397	-0.497371	Down
P99027	Rplp2	Large ribosomal subunit protein P2	0.0132648	0.708682	-0.496789	Down
P55264	Adk	Adenosine kinase	0.011432	0.709035	-0.49607	Down
Q6PDM2	Srsf1	Serine/arginine-rich splicing factor 1	0.0225536	0.709446	-0.495234	Down
Q76LS9	Mindy1	Ubiquitin carboxyl-terminal hydrolase MINDY-1	0.0141854	0.710892	-0.492299	Down
P20664	Prim1	DNA primase small subunit	0.0232631	0.711104	-0.491867	Down
Q9QZD5	Chml	Rab proteins geranylgeranyltransferase component A 2	0.00115428	0.711144	-0.491786	Down
Q9D061	Acbd6	Acyl-CoA-binding domain-containing protein 6	0.00829484	0.711482	-0.491102	Down
Q9CRD4	Dbndd2	Dysbindin domain-containing protein 2	0.020735	0.711601	-0.490861	Down
Q8CI51	Pdlim5	PDZ and LIM domain protein 5	0.00120646	0.711628	-0.490804	Down
O08740	Polr2j	DNA-directed RNA polymerase II subunit RPB11	0.0261067	0.711748	-0.490562	Down
P12023	App	Amyloid-beta precursor protein	0.0181045	0.711919	-0.490216	Down
Q8K2P7	Slc38a1	Sodium-coupled neutral amino acid symporter 1	0.0173152	0.712325	-0.489392	Down
Q61122	Nab1	NGFI-A-binding protein 1	0.00175779	0.712654	-0.488727	Down
Q62087	Pon3	Serum paraoxonase/lactonase 3	0.0345144	0.712999	-0.488028	Down
Q99MN1	Kars	Lysine--tRNA ligase	0.00426297	0.71371	-0.486591	Down
Q8C4J7	Tbl3	Transducin beta-like protein 3	0.0168592	0.714295	-0.485408	Down
Q01768	Nme2	Nucleoside diphosphate kinase B	0.0289918	0.714424	-0.485148	Down
Q9CQA1	Trappc5	Trafficking protein particle complex subunit 5	0.0332593	0.715231	-0.483519	Down
P97351	Rps3a1	Small ribosomal subunit protein eS1	0.000557791	0.715659	-0.482655	Down
O08915	Aip	AH receptor-interacting protein	0.0422769	0.715706	-0.482561	Down
Q8K094	Pvr	Poliovirus receptor	0.0115185	0.715996	-0.481976	Down
Q8BFW4	Trim65	E3 ubiquitin-protein ligase TRIM65	0.0113407	0.716893	-0.480171	Down
P80316	Cct5	T-complex protein 1 subunit epsilon	0.0275093	0.716975	-0.480006	Down
Q80X66	Btbd10	BTB/POZ domain-containing protein 10	0.0346955	0.717089	-0.479776	Down
O08970	Tuft1	Tuftelin	0.000485699	0.717244	-0.479464	Down
Q9D1M4	Eef1e1	Eukaryotic translation elongation factor 1 epsilon-1	0.0262583	0.71792	-0.478105	Down
P25976	Ubtf	Nucleolar transcription factor 1	0.00542183	0.717962	-0.47802	Down
Q0VBD2	Mcm10	Protein MCM10 homolog	0.00639606	0.718139	-0.477664	Down
Q5U419	Mfsd3	Major facilitator superfamily domain-containing protein 3	0.037661	0.718195	-0.477552	Down
Q9D6Y9	Gbe1	1,4-alpha-glucan-branching enzyme	0.0493285	0.718208	-0.477526	Down
Q9CXX9	Cuedc2	CUE domain-containing protein 2	0.0143617	0.718936	-0.476065	Down
Q9JL56	Gde1	Glycerophosphodiester phosphodiesterase 1	0.00208094	0.718942	-0.476053	Down
O88856	Tpst2	Protein-tyrosine sulfotransferase 2	0.0368758	0.7191	-0.475735	Down
P97452	Bop1	Ribosome biogenesis protein BOP1	0.0463382	0.719554	-0.474824	Down
P57724	Pcbp4	Poly(rC)-binding protein 4	0.028447	0.719572	-0.474789	Down
Q8R2T8	Gtf3c5	General transcription factor 3C polypeptide 5	0.00819663	0.719734	-0.474464	Down
Q64455	Ptprj	Receptor-type tyrosine-protein phosphatase eta	0.00802625	0.719996	-0.473939	Down
Q923A2	Spdl1	Protein Spindly	0.0100345	0.719998	-0.473934	Down
Q9CRT8	Xpot	Exportin-T	0.0108652	0.720125	-0.47368	Down
O70325	Gpx4	Phospholipid hydroperoxide glutathione peroxidase	0.00233871	0.720263	-0.473404	Down
P54818	Galc	Galactocerebrosidase	0.0391995	0.720413	-0.473104	Down
Q3U2S4	Otud5	OTU domain-containing protein 5	0.00655478	0.720635	-0.47266	Down
P48758	Cbr1	Carbonyl reductase [NADPH] 1	0.018342	0.720672	-0.472584	Down
O70479	Tnfaip1	BTB/POZ domain-containing adapter for CUL3-mediated RhoA degradation protein 2	0.00937467	0.720807	-0.472316	Down
Q922H1	Prmt3	Protein arginine N-methyltransferase 3	0.0122936	0.720835	-0.472258	Down
Q64261	Cdk6	Cyclin-dependent kinase 6	0.0202077	0.720906	-0.472117	Down
P60867	Rps20	Small ribosomal subunit protein uS10	0.0265166	0.721187	-0.471554	Down
P51943	Ccna2	Cyclin-A2	0.000377025	0.72163	-0.47067	Down
Q9CWU6	Uqcc1	Ubiquinol-cytochrome-c reductase complex assembly factor 1	0.0240805	0.721634	-0.470661	Down
P41105	Rpl28	Large ribosomal subunit protein eL28	0.000165638	0.722026	-0.469878	Down
Q9CYC6	Dcp2	m7GpppN-mRNA hydrolase	0.035113	0.722084	-0.469761	Down
Q9WVJ2	Psmd13	26S proteasome non-ATPase regulatory subunit 13	0.0389963	0.722127	-0.469676	Down
Q921Z5	Tnfaip8	Tumor necrosis factor alpha-induced protein 8	0.047937	0.722284	-0.469361	Down
Q9DB43	Zfpl1	Zinc finger protein-like 1	0.00450189	0.72255	-0.468831	Down
Q9JKB1	Uchl3	Ubiquitin carboxyl-terminal hydrolase isozyme L3	0.0151488	0.72309	-0.467752	Down
P61202	Cops2	COP9 signalosome complex subunit 2	6.96786e-05	0.723109	-0.467714	Down
Q8BHB4	Wdr3	WD repeat-containing protein 3	0.000335493	0.723223	-0.467487	Down
P80315	Cct4	T-complex protein 1 subunit delta	0.00967534	0.723498	-0.46694	Down
Q8K205	Pop1	Processing of 1, ribonuclease P/MRP family, (S. cerevisiae)	0.00111458	0.723749	-0.466439	Down
Q9CQE0	Rnf138	E3 ubiquitin-protein ligase RNF138	0.0176555	0.723857	-0.466224	Down
A2RS43	Pcdh7	Protocadherin 7	0.0489639	0.724517	-0.464908	Down
A0A5F8MPH8	Tnxb	Tenascin XB	0.0392988	0.725164	-0.463621	Down
E9PYR1	Fbxl18	F-box and leucine-rich repeat protein 18	0.0347303	0.725451	-0.463051	Down
Q8K2V6	Ipo11	Importin-11	0.0187513	0.725783	-0.462389	Down
P28740	Kif2a	Kinesin-like protein KIF2A	0.000376539	0.725944	-0.462069	Down
Q8R550	Sh3kbp1	SH3 domain-containing kinase-binding protein 1	0.000681048	0.726279	-0.461404	Down
Q80X90	Flnb	Filamin-B	0.00396759	0.726327	-0.461309	Down
Q3U5F4	Yrdc	Threonylcarbamoyl-AMP synthase	0.0223274	0.726363	-0.461238	Down
P52623	Uck1	Uridine-cytidine kinase 1	0.0461235	0.726506	-0.460954	Down
Q5HZI9	Slc25a51	Mitochondrial nicotinamide adenine dinucleotide transporter SLC25A51	0.0143346	0.726827	-0.460317	Down
Q99ME9	Gtpbp4	GTP-binding protein 4	0.000577738	0.72688	-0.460212	Down
Q9D771	Pacc1	Proton-activated chloride channel	0.0461723	0.726943	-0.460087	Down
Q9CR25	Dph2	2-(3-amino-3-carboxypropyl)histidine synthase subunit 2	0.00503241	0.727227	-0.459523	Down
Q9JLB2	Pals1	Protein PALS1	0.00994225	0.727477	-0.459026	Down
Q6PB51	Ccdc117	Coiled-coil domain-containing protein 117	0.0485574	0.727823	-0.45834	Down
Q6P9P0	Slf2	SMC5-SMC6 complex localization factor protein 2	0.00806939	0.727945	-0.458099	Down
Q8R3N1	Nop14	Nucleolar protein 14	0.00986367	0.72818	-0.457632	Down
P52196	Tst	Thiosulfate sulfurtransferase	0.0298709	0.728472	-0.457054	Down
Q9JMK0	B4galt5	Beta-1,4-galactosyltransferase 5	0.0303559	0.728838	-0.456329	Down
Q8VDQ9	Kri1	Protein KRI1 homolog	0.00158385	0.729154	-0.455704	Down
P58801	Ripk2	Receptor-interacting serine/threonine-protein kinase 2	0.0192262	0.729749	-0.454529	Down
Q9CWV0	Malsu1	Mitochondrial assembly of ribosomal large subunit protein 1	0.0355332	0.729853	-0.454322	Down
Q8BYW9	Eogt	EGF domain-specific O-linked N-acetylglucosamine transferase	0.0160502	0.730045	-0.453943	Down
Q8CCS6	Pabpn1	Polyadenylate-binding protein 2	0.0256951	0.730162	-0.453711	Down
Q9Z2U1	Psma5	Proteasome subunit alpha type-5	0.0106544	0.730195	-0.453646	Down
Q9CQC9	Sar1b	GTP-binding protein SAR1b	0.0187366	0.730235	-0.453567	Down
P61022	Chp1	Calcineurin B homologous protein 1	0.0455784	0.730439	-0.453165	Down
Q9CPS7	Pno1	RNA-binding protein PNO1	0.000349003	0.730777	-0.452497	Down
P70698	Ctps	CTP synthase 1	0.0448782	0.731022	-0.452013	Down
Q9Z0Z3	Skp2	S-phase kinase-associated protein 2	0.0472633	0.73146	-0.451149	Down
Q922J3	Clip1	CAP-Gly domain-containing linker protein 1	0.00144675	0.73147	-0.45113	Down
Q9WUM5	Suclg1	Succinate--CoA ligase [ADP/GDP-forming] subunit alpha, mitochondrial	0.027141	0.73154	-0.450992	Down
O35326	Srsf5	Serine/arginine-rich splicing factor 5	0.0413701	0.731555	-0.450963	Down
Q9D0M3	Cyc1	Cytochrome c1, heme protein, mitochondrial	0.0227349	0.731715	-0.450646	Down
Q9DBL7	Coasy	Bifunctional coenzyme A synthase	0.0405299	0.731723	-0.45063	Down
Q80VA0	Galnt7	N-acetylgalactosaminyltransferase 7	0.00769436	0.731827	-0.450426	Down
Q9DCE5	Pak1ip1	p21-activated protein kinase-interacting protein 1	0.00418918	0.731864	-0.450353	Down
Q8R5J9	Arl6ip5	PRA1 family protein 3	0.0178947	0.73265	-0.448804	Down
Q8C3X2	Ccdc90b	Coiled-coil domain-containing protein 90B, mitochondrial	0.0450189	0.732915	-0.448282	Down
Q3URS9	Ccdc51	Mitochondrial potassium channel	0.0212364	0.733118	-0.447882	Down
Q9D1P4	Chordc1	Cysteine and histidine-rich domain-containing protein 1	0.0433376	0.733173	-0.447774	Down
Q61672	Slc29a2	Equilibrative nucleoside transporter 2	0.0171516	0.733358	-0.447411	Down
O08810	Eftud2	116 kDa U5 small nuclear ribonucleoprotein component	0.00520304	0.733786	-0.446569	Down
Q91VY9	Zfp622	Cytoplasmic 60S subunit biogenesis factor ZNF622	0.000157133	0.733815	-0.446512	Down
Q99LL5	Pwp1	Periodic tryptophan protein 1 homolog	0.000166339	0.73466	-0.444851	Down
Q9JIK5	Ddx21	Nucleolar RNA helicase 2	0.00522352	0.735526	-0.443152	Down
P15105	Glul	Glutamine synthetase	0.0323896	0.735591	-0.443025	Down
Q99L04	Dhrs1	Dehydrogenase/reductase SDR family member 1	0.00378221	0.735846	-0.442524	Down
Q921H8	Acaa1a	3-ketoacyl-CoA thiolase A, peroxisomal	0.0134322	0.736024	-0.442176	Down
Q921J4	Ube2s	Ubiquitin-conjugating enzyme E2 S	0.00824793	0.736438	-0.441365	Down
Q08943	Ssrp1	FACT complex subunit SSRP1	0.0268618	0.736618	-0.441011	Down
Q68FD5	Cltc	Clathrin heavy chain 1	0.00554064	0.737445	-0.439393	Down
P62270	Rps18	Small ribosomal subunit protein uS13	0.000391157	0.737498	-0.43929	Down
P51912	Slc1a5	Neutral amino acid transporter B(0)	0.0100416	0.73764	-0.439012	Down
Q921F2	Tardbp	TAR DNA-binding protein 43	0.0202132	0.737839	-0.438623	Down
E9Q5C9	Nolc1	Nucleolar and coiled-body phosphoprotein 1	0.0129747	0.738018	-0.438272	Down
P62996	Tra2b	Transformer-2 protein homolog beta	0.0453996	0.738699	-0.436942	Down
P83882	Rpl36a	Large ribosomal subunit protein eL42	0.0177621	0.739023	-0.436309	Down
Q3V1V3	Esf1	ESF1 homolog	0.00425727	0.739378	-0.435615	Down
Q8VBV3	Exosc2	Exosome complex component RRP4	0.00534811	0.739772	-0.434847	Down
Q8CIB5	Fermt2	Fermitin family homolog 2	0.00222217	0.739831	-0.434732	Down
Q3U821	Wdr75	WD repeat-containing protein 75	0.00438186	0.740266	-0.433884	Down
P32507	Nectin2	Nectin-2	0.00910299	0.740616	-0.433203	Down
Q8VD12	Zfp385a	Zinc finger protein 385A	0.00414034	0.740714	-0.433012	Down
Q9D0M0	Exosc7	Exosome complex exonuclease RRP42	0.00136577	0.740729	-0.432982	Down
Q9CWX9	Ddx47	Probable ATP-dependent RNA helicase DDX47	0.00948602	0.740741	-0.432959	Down
Q8R0F5	Rbmx2	RNA-binding motif protein, X-linked 2	0.0129853	0.740814	-0.432817	Down
Q9DBD5	Pelp1	Proline-, glutamic acid- and leucine-rich protein 1	0.0192179	0.74087	-0.432707	Down
O35375	Nrp2	Neuropilin-2	0.00585904	0.74113	-0.432201	Down
Q499X9	Mars2	Methionine--tRNA ligase, mitochondrial	0.00196119	0.741157	-0.432149	Down
Q62191	Trim21	E3 ubiquitin-protein ligase TRIM21	0.00737648	0.74162	-0.431247	Down
O35613	Daxx	Death domain-associated protein 6	0.0411802	0.741631	-0.431227	Down
Q8BQZ5	Cpsf4	Cleavage and polyadenylation specificity factor subunit 4	0.0213437	0.741935	-0.430634	Down
P38647	Hspa9	Stress-70 protein, mitochondrial	0.0021034	0.742082	-0.43035	Down
Q9CQK1	Znhit3	Zinc finger HIT domain-containing protein 3	0.0121196	0.742201	-0.430117	Down
P70404	Idh3g	Isocitrate dehydrogenase [NAD] subunit gamma 1, mitochondrial	0.0386471	0.742443	-0.429648	Down
Q80YR6	Rbbp8	DNA endonuclease RBBP8	0.00985554	0.742682	-0.429184	Down
Q0KL01	Ubxn2b	UBX domain-containing protein 2B	0.040655	0.742764	-0.429023	Down
Q9R0G7	Zeb2	Zinc finger E-box-binding homeobox 2	0.0172185	0.743018	-0.42853	Down
P11031	Sub1	Activated RNA polymerase II transcriptional coactivator p15	0.0191134	0.743155	-0.428265	Down
Q80Y81	Elac2	Zinc phosphodiesterase ELAC protein 2	0.0153972	0.743924	-0.426773	Down
Q9D6N1	Car13	Carbonic anhydrase 13	0.0009161	0.743953	-0.426716	Down
Q9Z2Y8	Plpbp	Pyridoxal phosphate homeostasis protein	0.0120257	0.744194	-0.426249	Down
P50431	Shmt1	Serine hydroxymethyltransferase, cytosolic	0.00400921	0.744496	-0.425665	Down
Q8CH25	Sltm	SAFB-like transcription modulator	0.0136707	0.744552	-0.425555	Down
P97930	Dtymk	Thymidylate kinase	0.00543204	0.744729	-0.425213	Down
O08528	Hk2	Hexokinase-2	0.00129632	0.744858	-0.424963	Down
O35680	Mrps12	Small ribosomal subunit protein uS12m	0.027361	0.745141	-0.424414	Down
Q8R3C0	Mcmbp	Mini-chromosome maintenance complex-binding protein	0.000606108	0.745199	-0.424303	Down
P68369	Tuba1a	Tubulin alpha-1A chain	0.024536	0.7455	-0.42372	Down
Q8BWY9	Cip2a	Protein CIP2A	0.0233561	0.746168	-0.422427	Down
Q8BHN1	Txlng	Gamma-taxilin	0.00152117	0.746229	-0.422309	Down
Q8BKW4	Zcchc4	rRNA N6-adenosine-methyltransferase ZCCHC4	0.0017181	0.746278	-0.422215	Down
Q9R020	Zranb2	Zinc finger Ran-binding domain-containing protein 2	0.0327687	0.746297	-0.422178	Down
P68372	Tubb4b	Tubulin beta-4B chain	0.00805131	0.746313	-0.422148	Down
Q3V384	Afg1l	AFG1-like ATPase	0.0194563	0.746552	-0.421686	Down
P70168	Kpnb1	Importin subunit beta-1	0.0231743	0.746753	-0.421297	Down
Q9CZN7	Shmt2	Serine hydroxymethyltransferase, mitochondrial	0.00317877	0.746829	-0.42115	Down
Q9D0R9	Wdr89	WD repeat-containing protein 89	0.0239652	0.746895	-0.421023	Down
Q9CQ54	Ndufc2	NADH dehydrogenase [ubiquinone] 1 subunit C2	0.0258323	0.747165	-0.420502	Down
Q99JP6	Homer3	Homer protein homolog 3	0.008848	0.747205	-0.420423	Down
Q9EQH2	Erap1	Endoplasmic reticulum aminopeptidase 1	0.00458465	0.747351	-0.420142	Down
Q3TUH1	Tamm41	Phosphatidate cytidylyltransferase, mitochondrial	0.0356877	0.747443	-0.419964	Down
Q8BK63	Csnk1a1	Casein kinase I isoform alpha	0.0380972	0.747488	-0.419878	Down
Q61024	Asns	Asparagine synthetase [glutamine-hydrolyzing]	0.00681506	0.747654	-0.419556	Down
O35134	Polr1a	DNA-directed RNA polymerase I subunit RPA1	0.0023972	0.747987	-0.418915	Down
Q3U0K8	Ogfod1	Prolyl 3-hydroxylase OGFOD1	0.00617039	0.748216	-0.418473	Down
Q8BFY7	Pimreg	Protein PIMREG	0.00642153	0.748289	-0.418333	Down
Q5NCQ5	Dph1	2-(3-amino-3-carboxypropyl)histidine synthase subunit 1	0.00271223	0.748293	-0.418325	Down
Q9CUX1	Thap12	52 kDa repressor of the inhibitor of the protein kinase	0.00919127	0.748476	-0.417973	Down
Q8C1A5	Thop1	Thimet oligopeptidase	0.022419	0.748703	-0.417534	Down
Q8CAS9	Parp9	Protein mono-ADP-ribosyltransferase PARP9	0.00376482	0.748777	-0.417391	Down
Q9JIB4	Gtf2h2	General transcription factor IIH subunit 2	0.0166489	0.748963	-0.417035	Down
P58802	Tbc1d10a	TBC1 domain family member 10A	0.00305544	0.749175	-0.416625	Down
Q8VE38	Oxnad1	Oxidoreductase NAD-binding domain-containing protein 1	0.00530619	0.749242	-0.416496	Down
Q9D903	Ebna1bp2	Probable rRNA-processing protein EBP2	0.017104	0.749246	-0.416488	Down
P47962	Rpl5	Large ribosomal subunit protein uL18	0.0158505	0.749472	-0.416054	Down
Q6IQX7	Chpf	Chondroitin sulfate synthase 2	0.00121406	0.749669	-0.415674	Down
Q9CWR7	Steap1	Metalloreductase STEAP1	0.0165098	0.749707	-0.4156	Down
Q9R062	Gyg	Glycogenin-1	0.00235401	0.749859	-0.415309	Down
Q9WVM3	Anapc7	Anaphase-promoting complex subunit 7	0.00233285	0.749899	-0.415232	Down
Q9CZR8	Tsfm	Elongation factor Ts, mitochondrial	0.00121091	0.75023	-0.414596	Down
Q99P88	Nup155	Nuclear pore complex protein Nup155	0.00119999	0.750236	-0.414583	Down
B1ARW8	1110065P20Rik	Uncharacterized protein C1orf122 homolog	0.0242586	0.750597	-0.41389	Down
Q9CY66	Gar1	H/ACA ribonucleoprotein complex subunit 1	0.022713	0.750747	-0.413601	Down
Q9Z2U0	Psma7	Proteasome subunit alpha type-7	0.0334357	0.750853	-0.413397	Down
Q9WVA2	Timm8a1	Mitochondrial import inner membrane translocase subunit Tim8 A	0.0236267	0.750889	-0.413328	Down
Q9ER80	Rtp4	Receptor-transporting protein 4	0.00738158	0.751688	-0.411794	Down
P61963	Dcaf7	DDB1- and CUL4-associated factor 7	0.0150653	0.751689	-0.411793	Down
P24668	M6pr	Cation-dependent mannose-6-phosphate receptor	0.000442145	0.75176	-0.411656	Down
Q9R002	Ifi202b	Interferon-activable protein 202	0.0170742	0.752004	-0.411189	Down
O88796	Rpp30	Ribonuclease P protein subunit p30	0.0297187	0.752077	-0.411048	Down
Q9CY94	Gins3	DNA replication complex GINS protein PSF3	0.0119932	0.752113	-0.410978	Down
B1AVZ0	Uprt	Uracil phosphoribosyltransferase homolog	0.00749214	0.752207	-0.410798	Down
E9Q7L1	Urb2	URB2 ribosome biogenesis 2 homolog (S. cerevisiae)	0.00944979	0.752421	-0.410388	Down
Q5SRY7	Fbxw11	F-box/WD repeat-containing protein 11	0.0251949	0.753533	-0.408257	Down
Q8BGT7	Smndc1	Survival of motor neuron-related-splicing factor 30	0.0118371	0.753723	-0.407893	Down
P20352	F3	Tissue factor	0.00604299	0.754077	-0.407217	Down
Q9Z130	Hnrnpdl	Heterogeneous nuclear ribonucleoprotein D-like	0.0205304	0.75425	-0.406885	Down
Q9CZJ1	Utp11	Probable U3 small nucleolar RNA-associated protein 11	0.00652003	0.754583	-0.406248	Down
P26040	Ezr	Ezrin	0.0157055	0.7546	-0.406217	Down
Q6DFW0	C9orf72	Guanine nucleotide exchange factor C9orf72 homolog	0.0449435	0.754715	-0.405996	Down
Q99JB2	Stoml2	Stomatin-like protein 2, mitochondrial	0.0245592	0.754848	-0.405742	Down
O89032	Sh3pxd2a	SH3 and PX domain-containing protein 2A	0.00952678	0.755054	-0.405349	Down
Q6P6L6	Gemin4	Gem (Nuclear organelle) associated protein 4	0.0102936	0.755115	-0.405232	Down
Q11204	St3gal2	CMP-N-acetylneuraminate-beta-galactosamide-alpha-2,3-sialyltransferase 2	0.042055	0.755269	-0.404938	Down
Q6PB44	Ptpn23	Tyrosine-protein phosphatase non-receptor type 23	0.0137942	0.755353	-0.404777	Down
Q9D1R9	Rpl34	Large ribosomal subunit protein eL34	0.0150705	0.755446	-0.4046	Down
P27601	Gna13	Guanine nucleotide-binding protein subunit alpha-13	0.032063	0.755484	-0.404527	Down
B5TVM2	Ildr2	Immunoglobulin-like domain-containing receptor 2	0.0236599	0.755604	-0.404297	Down
Q9CS74	Ecd	Protein ecdysoneless homolog	0.0145075	0.755741	-0.404036	Down
Q91Z96	Bmp2k	BMP-2-inducible protein kinase	0.00832107	0.756045	-0.403456	Down
Q8BH04	Pck2	Phosphoenolpyruvate carboxykinase [GTP], mitochondrial	0.00361661	0.756198	-0.403163	Down
Q8VI84	Noc3l	Nucleolar complex protein 3 homolog	0.0422445	0.756554	-0.402485	Down
P62918	Rpl8	Large ribosomal subunit protein uL2	0.00795596	0.756598	-0.402401	Down
Q99J95	Cdk9	Cyclin-dependent kinase 9	0.0269867	0.756736	-0.402139	Down
Q8BVN4	Mterf4	Transcription termination factor 4, mitochondrial	0.0265719	0.756783	-0.402048	Down
P56393	Cox7b	Cytochrome c oxidase subunit 7B, mitochondrial	0.047834	0.756866	-0.40189	Down
P28659	Celf1	CUGBP Elav-like family member 1	0.00698757	0.757052	-0.401535	Down
Q9EQU5	Set	Protein SET	0.00697689	0.757071	-0.401499	Down
P50580	Pa2g4	Proliferation-associated protein 2G4	0.00449697	0.757294	-0.401075	Down
Q8R278	Vmn1r213	Vomeronasal type-1 receptor	0.00766125	0.757349	-0.400969	Down
Q8BX17	Gemin5	Gem-associated protein 5	0.00364011	0.757494	-0.400693	Down
Q91YI0	Asl	Argininosuccinate lyase	0.00245662	0.757651	-0.400394	Down
Q3TYX3	Smyd5	Histone-lysine N-trimethyltransferase SMYD5	0.0117906	0.757902	-0.399916	Down
Q8BFQ4	Wdr82	WD repeat-containing protein 82	0.0218133	0.758233	-0.399287	Down
Q6PGG6	Gnl3l	Guanine nucleotide-binding protein-like 3-like protein	0.0148338	0.75829	-0.399178	Down
Q8BK72	Mrps27	Small ribosomal subunit protein mS27	0.0181533	0.758297	-0.399166	Down
O55135	Eif6	Eukaryotic translation initiation factor 6	0.000767047	0.758362	-0.399041	Down
O54836	Zmat3	Zinc finger matrin-type protein 3	0.040441	0.758397	-0.398974	Down
O35344	Kpna3	Importin subunit alpha-4	0.0398947	0.758737	-0.398328	Down
Q9CXT7	Tmem192	Transmembrane protein 192	0.00934811	0.758852	-0.398109	Down
B2RS91	Rrn3	RNA polymerase I-specific transcription initiation factor RRN3	0.0095092	0.759555	-0.396774	Down
Q76N33	Stambpl1	AMSH-like protease	0.0207905	0.759712	-0.396475	Down
F2Z3U3	Raph1	Ras association (RalGDS/AF-6) and pleckstrin homology domains 1	0.0119842	0.759763	-0.396379	Down
G3X9X1	Kbtbd2	Kelch repeat and BTB domain-containing protein 2	0.0202913	0.759771	-0.396364	Down
P16045	Lgals1	Galectin-1	0.0444186	0.760413	-0.395146	Down
Q9ESV0	Ddx24	ATP-dependent RNA helicase DDX24	0.00970725	0.760501	-0.394977	Down
Q9D1M7	Fkbp11	Peptidyl-prolyl cis-trans isomerase FKBP11	0.00373121	0.760641	-0.394713	Down
Q61937	Npm1	Nucleophosmin	0.0140785	0.761063	-0.393913	Down
Q91YJ2	Snx4	Sorting nexin-4	0.0349437	0.76111	-0.393823	Down
Q9CWY3	Setd6	N-lysine methyltransferase SETD6	0.0114692	0.761128	-0.39379	Down
Q9WTM5	Ruvbl2	RuvB-like 2	0.0111506	0.761195	-0.393662	Down
Q60875	Arhgef2	Rho guanine nucleotide exchange factor 2	1.46951e-05	0.76133	-0.393407	Down
P23906	Irf2	Interferon regulatory factor 2	0.0186199	0.761457	-0.393165	Down
Q3UDE2	Ttll12	Tubulin--tyrosine ligase-like protein 12	0.0323748	0.761543	-0.393003	Down
Q9Z0H1	Wdr46	WD repeat-containing protein 46	0.00183313	0.761755	-0.392601	Down
Q91VN1	Zfp24	Zinc finger protein 24	0.0302878	0.76178	-0.392554	Down
Q3U2C5	Rnf149	E3 ubiquitin-protein ligase RNF149	0.0438192	0.761962	-0.392209	Down
Q8R2Q8	Bst2	Bone marrow stromal antigen 2	0.0212527	0.762285	-0.391597	Down
Q62086	Pon2	Serum paraoxonase/arylesterase 2	0.0208893	0.762534	-0.391126	Down
Q9CX56	Psmd8	26S proteasome non-ATPase regulatory subunit 8	0.0195407	0.762558	-0.391082	Down
Q80UZ2	Sdad1	Protein SDA1 homolog	0.00857136	0.762589	-0.391023	Down
Q8CGZ0	Cherp	Calcium homeostasis endoplasmic reticulum protein	0.0041579	0.762829	-0.390569	Down
Q8R2Q4	Gfm2	Ribosome-releasing factor 2, mitochondrial	0.0153973	0.763179	-0.389906	Down
G3X9B1	Heatr1	HEAT repeat-containing protein 1	0.0120419	0.763335	-0.389612	Down
Q8BJW5	Nol11	Nucleolar protein 11	0.02932	0.763637	-0.389041	Down
Q9Z1W9	Stk39	STE20/SPS1-related proline-alanine-rich protein kinase	0.0238933	0.763777	-0.388777	Down
Q8CGF7	Tcerg1	Transcription elongation regulator 1	0.0198535	0.764574	-0.387272	Down
D3YZZ5	Tmed7	Transmembrane p24 trafficking protein 7	0.0131724	0.76458	-0.38726	Down
Q8BL80	Arhgap22	Rho GTPase-activating protein 22	0.0132131	0.764658	-0.387114	Down
Q8VBT0	Tmx1	Thioredoxin-related transmembrane protein 1	0.00746846	0.764973	-0.386519	Down
Q99L13	Hibadh	3-hydroxyisobutyrate dehydrogenase, mitochondrial	0.00298744	0.765046	-0.386382	Down
Q6PAC3	Dcaf13	DDB1- and CUL4-associated factor 13	0.0252552	0.765177	-0.386134	Down
Q8BW10	Nob1	RNA-binding protein NOB1	0.00941686	0.765246	-0.386004	Down
P80318	Cct3	T-complex protein 1 subunit gamma	0.00456377	0.765457	-0.385607	Down
P97477	Aurka	Aurora kinase A	0.000147381	0.765637	-0.385268	Down
Q8BXV2	Bri3bp	BRI3-binding protein	0.0242192	0.765906	-0.384761	Down
B7ZNG4	Troap	Tastin	0.0179985	0.766035	-0.384518	Down
Q9D819	Ppa1	Inorganic pyrophosphatase	0.0025598	0.766149	-0.384303	Down
Q3TFQ1	Spryd7	SPRY domain-containing protein 7	0.0469751	0.766193	-0.38422	Down
P68368	Tuba4a	Tubulin alpha-4A chain	0.0036231	0.766868	-0.38295	Down
P47791	Gsr	Glutathione reductase, mitochondrial	0.0020535	0.766962	-0.382773	Down
Q8BMG8	Slc25a32	Mitochondrial folate transporter/carrier	0.0206781	0.766977	-0.382745	Down
Q9CRD0	Ociad1	OCIA domain-containing protein 1	0.021502	0.767796	-0.381205	Down
G5E829	Atp2b1	Plasma membrane calcium-transporting ATPase 1	0.00470769	0.768016	-0.380791	Down
P11499	Hsp90ab1	Heat shock protein HSP 90-beta	0.00934351	0.76814	-0.380559	Down
Q9ES74	Nek7	Serine/threonine-protein kinase Nek7	0.00796109	0.768229	-0.380391	Down
P63017	Hspa8	Heat shock cognate 71 kDa protein	0.00626972	0.768335	-0.380192	Down
Q9R0Q4	Morf4l2	Mortality factor 4-like protein 2	0.000304081	0.76854	-0.379808	Down
Q99LG7	Zfp958	Zinc finger protein 958	0.0246269	0.768542	-0.379803	Down
Q9DB77	Uqcrc2	Cytochrome b-c1 complex subunit 2, mitochondrial	0.00804062	0.768548	-0.379793	Down
Q91VA6	Poldip2	Polymerase delta-interacting protein 2	0.0117071	0.76858	-0.379733	Down
Q8BWQ4	Cmtr2	Cap-specific mRNA (nucleoside-2'-O-)-methyltransferase 2	0.00868577	0.768719	-0.379472	Down
Q9D8Y0	Efhd2	EF-hand domain-containing protein D2	0.041954	0.768806	-0.379308	Down
Q9ESX5	Dkc1	H/ACA ribonucleoprotein complex subunit DKC1	0.0284897	0.769028	-0.378892	Down
P50247	Ahcyl	Adenosylhomocysteinase	0.00234103	0.769479	-0.378046	Down
Q9JI90	Rnf14	E3 ubiquitin-protein ligase RNF14	0.0161645	0.769494	-0.378017	Down
Q9Z207	Diaph3	Protein diaphanous homolog 3	0.0230487	0.769768	-0.377504	Down
P57776	Eef1d	Elongation factor 1-delta	0.0362137	0.769785	-0.377472	Down
P28352	Apex1	DNA-(apurinic or apyrimidinic site) endonuclease	0.00140757	0.769867	-0.377319	Down
Q3TB82	Plekhf1	Pleckstrin homology domain-containing family F member 1	0.00166608	0.769912	-0.377234	Down
Q9JII5	Dazap1	DAZ-associated protein 1	0.0208931	0.769973	-0.37712	Down
P97379	G3bp2	Ras GTPase-activating protein-binding protein 2	0.036375	0.770045	-0.376984	Down
Q6PDY2	Ado	2-aminoethanethiol dioxygenase	0.0399249	0.77008	-0.37692	Down
Q99K43	Prc1	Protein regulator of cytokinesis 1	0.0125753	0.770156	-0.376777	Down
A2BE28	Las1l	Ribosomal biogenesis protein LAS1L	0.00994084	0.770238	-0.376623	Down
P29341	Pabpc1	Polyadenylate-binding protein 1	0.00192137	0.770294	-0.376519	Down
Q3TIR3	Ric8a	Synembryn-A	0.0064546	0.770351	-0.376413	Down
P97855	G3bp1	Ras GTPase-activating protein-binding protein 1	0.0240433	0.770502	-0.376129	Down
Q9CQW9	Ifitm3	Interferon-induced transmembrane protein 3	0.000599848	0.770851	-0.375476	Down
Q6ZQM8	Ugt1a7c	UDP-glucuronosyltransferase 1A7	0.025401	0.77087	-0.37544	Down
P38585	Ttl	Tubulin--tyrosine ligase	0.0418818	0.771282	-0.37467	Down
Q8BV66	Ifi44	Interferon-induced protein 44	0.0383886	0.771574	-0.374124	Down
Q99KQ4	Nampt	Nicotinamide phosphoribosyltransferase	0.0148921	0.77172	-0.37385	Down
Q05920	Pcx	Pyruvate carboxylase, mitochondrial	0.00251108	0.771894	-0.373525	Down
Q8BGP6	Slc25a40	Probable mitochondrial glutathione transporter SLC25A40	0.0334601	0.772077	-0.373183	Down
Q8K385	Frrs1	Ferric-chelate reductase 1	0.00258761	0.772373	-0.372631	Down
O35516	Notch2	Neurogenic locus notch homolog protein 2	0.00664734	0.772531	-0.372336	Down
Q61656	Ddx5	Probable ATP-dependent RNA helicase DDX5	0.0125816	0.77276	-0.371908	Down
Q9CQJ4	Rnf2	E3 ubiquitin-protein ligase RING2	0.0450936	0.772995	-0.37147	Down
Q8K2I1	Fntb	Protein farnesyltransferase subunit beta	0.0395581	0.773078	-0.371314	Down
P20108	Prdx3	Thioredoxin-dependent peroxide reductase, mitochondrial	0.0201962	0.773118	-0.371239	Down
Q6P9R2	Oxsr1	Serine/threonine-protein kinase OSR1	0.0014429	0.773224	-0.371042	Down
Q9EPL8	Ipo7	Importin-7	0.0149359	0.773391	-0.370731	Down
O70133	Dhx9	ATP-dependent RNA helicase A	0.01219	0.773575	-0.370386	Down
Q149F1	Rpusd2	Pseudouridylate synthase RPUSD2	0.00742653	0.773686	-0.37018	Down
E0CZ22	Mroh1	Maestro heat-like repeat family member 1	0.0435443	0.773825	-0.369921	Down
Q8R2M2	Dnttip2	Deoxynucleotidyltransferase terminal-interacting protein 2	0.0316892	0.774194	-0.369233	Down
P60762	Morf4l1	Mortality factor 4-like protein 1	0.0392925	0.774276	-0.36908	Down
P57784	Snrpa1	U2 small nuclear ribonucleoprotein A'	0.0494413	0.774478	-0.368703	Down
Q8BKF1	Polrmt	DNA-directed RNA polymerase, mitochondrial	0.0167315	0.774506	-0.368652	Down
O88544	Cops4	COP9 signalosome complex subunit 4	0.0318998	0.774724	-0.368246	Down
O35682	Myadm	Myeloid-associated differentiation marker	0.0379753	0.774831	-0.368046	Down
P70297	Stam	Signal transducing adapter molecule 1	0.00431313	0.775148	-0.367456	Down
Q99JR1	Sfxn1	Sideroflexin-1	0.0230743	0.775502	-0.366798	Down
P35295	Rab20	Ras-related protein Rab-20	0.0365541	0.775569	-0.366674	Down
Q6ZPL9	Ddx55	ATP-dependent RNA helicase DDX55	0.0204852	0.775631	-0.366558	Down
Q8K248	Hpdl	4-hydroxyphenylpyruvate dioxygenase-like protein	0.00512703	0.775954	-0.365958	Down
Q9CWU9	Nup37	Nucleoporin Nup37	0.0109088	0.776207	-0.365487	Down
Q60631	Grb2	Growth factor receptor-bound protein 2	0.0240219	0.776603	-0.36475	Down
Q9CZX5	Pinx1	PIN2/TERF1-interacting telomerase inhibitor 1	0.00861724	0.776682	-0.364605	Down
E9PW37	Rasal2	RAS protein activator like 2	0.00279281	0.777006	-0.364003	Down
Q99LH1	Gnl2	Nucleolar GTP-binding protein 2	0.00594762	0.777149	-0.363737	Down
Q3UA06	Trip13	Pachytene checkpoint protein 2 homolog	0.00173642	0.777381	-0.363307	Down
P63280	Ube2i	SUMO-conjugating enzyme UBC9	0.0483592	0.777398	-0.363274	Down
P26369	U2af2	Splicing factor U2AF 65 kDa subunit	0.0108181	0.77748	-0.363123	Down
Q6PB66	Lrpprc	Leucine-rich PPR motif-containing protein, mitochondrial	0.0285255	0.777488	-0.363107	Down
Q8BGA9	Oxa1l	Mitochondrial inner membrane protein OXA1L	0.0309096	0.777608	-0.362886	Down
Q8BYM8	Cars2	Probable cysteine--tRNA ligase, mitochondrial	0.0305731	0.777626	-0.362852	Down
P54775	Psmc4	26S proteasome regulatory subunit 6B	0.011348	0.777799	-0.36253	Down
Q5SXA9	Wwc1	Protein KIBRA	0.0186718	0.77802	-0.362121	Down
A2AG58	Bclaf3	BCLAF1 and THRAP3 family member 3	0.0109335	0.778076	-0.362017	Down
E9Q3R9	Zbtb21	Zinc finger and BTB domain containing 21	0.00373718	0.778182	-0.361821	Down
Q6PHZ2	Camk2d	Calcium/calmodulin-dependent protein kinase type II subunit delta	0.000236236	0.778194	-0.361798	Down
Q9Z0J0	Npc2	NPC intracellular cholesterol transporter 2	0.00351904	0.778327	-0.361552	Down
P53612	Rabggtb	Geranylgeranyl transferase type-2 subunit beta	0.00356443	0.778468	-0.361291	Down
Q78JW9	Ubfd1	Ubiquitin domain-containing protein UBFD1	0.0471688	0.778498	-0.361234	Down
Q9R1C7	Prpf40a	Pre-mRNA-processing factor 40 homolog A	0.0303848	0.778624	-0.361001	Down
Q9EQ80	Nif3l1	NIF3-like protein 1	0.0255697	0.779069	-0.360177	Down
Q9QYJ0	Dnaja2	DnaJ homolog subfamily A member 2	0.00193869	0.779076	-0.360164	Down
Q14AI0	Dscc1	Sister chromatid cohesion protein DCC1	0.0195595	0.779127	-0.36007	Down
Q9ERA6	Tfip11	Tuftelin-interacting protein 11	0.00277478	0.779164	-0.360001	Down
Q91WG4	Elp2	Elongator complex protein 2	0.0160713	0.779696	-0.359017	Down
Q9JIX0	Eny2	Transcription and mRNA export factor ENY2	0.00896341	0.779788	-0.358847	Down
Q9D6M3	Slc25a22	Mitochondrial glutamate carrier 1	0.00138322	0.780221	-0.358045	Down
P70700	Polr1b	DNA-directed RNA polymerase I subunit RPA2	0.00403778	0.780266	-0.357961	Down
Q91XI1	Dus3l	tRNA-dihydrouridine(47) synthase [NAD(P)(+)]-like	0.00295641	0.780629	-0.357291	Down
Q9Z0H0	Cdc7	Cell division cycle 7-related protein kinase	0.00791948	0.780634	-0.357281	Down
Q9D2Y4	Mlkl	Mixed lineage kinase domain-like protein	0.000405488	0.780692	-0.357174	Down
Q99LD4	Gps1	COP9 signalosome complex subunit 1	0.0423566	0.781259	-0.356127	Down
Q80SY5	Prpf38b	Pre-mRNA-splicing factor 38B	0.0244322	0.78129	-0.35607	Down
Q8CIW5	Twnk	Twinkle mtDNA helicase	0.000159147	0.781477	-0.355724	Down
P80317	Cct6a	T-complex protein 1 subunit zeta	0.0120686	0.781553	-0.355584	Down
Q8R3F9	Tut1	Speckle targeted PIP5K1A-regulated poly(A) polymerase	0.000426738	0.782228	-0.354339	Down
O35887	Calu	Calumenin	0.0121193	0.782231	-0.354333	Down
P35979	Rpl12	Large ribosomal subunit protein uL11	0.0200977	0.782261	-0.354278	Down
Q8BK64	Ahsa1	Activator of 90 kDa heat shock protein ATPase homolog 1	0.0085254	0.782472	-0.353889	Down
Q8VH37	Hdac8	Histone deacetylase 8	0.007271	0.782623	-0.353611	Down
E9Q236	Abcc4	ATP-binding cassette sub-family C member 4	0.0173322	0.782972	-0.352968	Down
P52503	Ndufs6	NADH dehydrogenase [ubiquinone] iron-sulfur protein 6, mitochondrial	0.0298194	0.783009	-0.3529	Down
Q9CWE0	Mtfr1l	Mitochondrial fission regulator 1-like	0.0341181	0.783089	-0.352752	Down
P56959	Fus	RNA-binding protein FUS	0.00869129	0.783095	-0.352741	Down
A2AR02	Ppig	Peptidyl-prolyl cis-trans isomerase G	0.0231763	0.783222	-0.352507	Down
Q80UK0	Sestd1	SEC14 domain and spectrin repeat-containing protein 1	0.017427	0.783385	-0.352207	Down
Q9EPU0	Upf1	Regulator of nonsense transcripts 1	0.00577532	0.783622	-0.351769	Down
Q99LC2	Cstf1	Cleavage stimulation factor subunit 1	0.0261034	0.783833	-0.351382	Down
P58252	Eef2	Elongation factor 2	0.0030712	0.783992	-0.351088	Down
Q5SW19	Cluh	Clustered mitochondria protein homolog	0.000675355	0.784004	-0.351066	Down
Q9D554	Sf3a3	Splicing factor 3A subunit 3	0.0170562	0.784122	-0.35085	Down
Q8K4F6	Nsun5	28S rRNA (cytosine-C(5))-methyltransferase	0.00712823	0.784228	-0.350655	Down
Q9CZT6	Cmss1	Protein CMSS1	0.0398825	0.784639	-0.349899	Down
Q9D7W5	Med8	Mediator of RNA polymerase II transcription subunit 8	0.0216419	0.784736	-0.349721	Down
Q8BMI3	Gga3	ADP-ribosylation factor-binding protein GGA3	0.0173262	0.785318	-0.348651	Down
Q3TJ22	Aamp	Angio-associated migratory protein	0.0272674	0.785513	-0.348292	Down
Q9D8Y8	Ing5	Inhibitor of growth protein 5	0.0265222	0.78585	-0.347674	Down
Q9WV03	Fam50a	Protein FAM50A	0.0111027	0.786094	-0.347226	Down
Q6DFW4	Nop58	Nucleolar protein 58	0.0247707	0.786114	-0.347189	Down
O35309	Nmi	N-myc-interactor	0.00076998	0.786477	-0.346524	Down
P53026	Rpl10a	Large ribosomal subunit protein uL1	0.0054008	0.786595	-0.346307	Down
Q9Z1N5	Ddx39b	Spliceosome RNA helicase Ddx39b	0.0256748	0.78683	-0.345876	Down
P09926	Surf2	Surfeit locus protein 2	0.0235351	0.787111	-0.345361	Down
Q8K2Z2	Prpf39	Pre-mRNA-processing factor 39	0.00384685	0.787148	-0.345294	Down
Q922F4	Tubb6	Tubulin beta-6 chain	0.0081643	0.787208	-0.345183	Down
A2AJT4	Pnisr	Arginine/serine-rich protein PNISR	0.0217188	0.787365	-0.344895	Down
Q8BID8	Fbxl14	F-box/LRR-repeat protein 14	0.0112286	0.787612	-0.344444	Down
Q91VC3	Eif4a3	Eukaryotic initiation factor 4A-III	0.00127586	0.787664	-0.344347	Down
Q8C8T8	Tsr2	Pre-rRNA-processing protein TSR2 homolog	0.0164611	0.787825	-0.344052	Down
P45700	Man1a	Mannosyl-oligosaccharide 1,2-alpha-mannosidase IA	0.00510657	0.787911	-0.343895	Down
Q8BHM7	Zfp747	Zinc finger protein 747	0.016138	0.788089	-0.343569	Down
Q8BGD9	Eif4b	Eukaryotic translation initiation factor 4B	0.0335766	0.788666	-0.342513	Down
Q6Q899	Ddx58	Antiviral innate immune response receptor RIG-I	0.000400071	0.788751	-0.342359	Down
Q9R0A5	Nek3	Serine/threonine-protein kinase Nek3	0.00975548	0.788868	-0.342143	Down
Q8C2E4	Ptcd1	Pentatricopeptide repeat-containing protein 1, mitochondrial	0.000175388	0.78889	-0.342103	Down
A2AI05	Ndor1	NADPH-dependent diflavin oxidoreductase 1	0.0170007	0.78909	-0.341738	Down
Q5RJG1	Nol10	Nucleolar protein 10	0.0083072	0.789276	-0.341399	Down
Q6PHZ5	Rbm15b	Putative RNA-binding protein 15B	0.0126396	0.78952	-0.340951	Down
Q91WB4	Plekhf2	Pleckstrin homology domain-containing family F member 2	0.00810493	0.789597	-0.340811	Down
Q8VD31	Tapbpl	Tapasin-related protein	0.00769437	0.789857	-0.340336	Down
Q9CQS5	Riok2	Serine/threonine-protein kinase RIO2	0.0113164	0.790196	-0.339717	Down
Q9JHF5	Tcirg1	V-type proton ATPase subunit a	0.0117511	0.790316	-0.339499	Down
Q9DB42	Zfp593	Zinc finger protein 593	0.00565358	0.790356	-0.339425	Down
Q6NV83	U2surp	U2 snRNP-associated SURP motif-containing protein	0.000570915	0.790536	-0.339097	Down
Q9CWK8	Snx2	Sorting nexin-2	0.00447319	0.790706	-0.338786	Down
B1AUN2	Eif2b3	Eukaryotic translation initiation factor 2B, subunit 3	0.00097857	0.790749	-0.338708	Down
P62806	H4c8	Histone H4	0.00106339	0.790767	-0.338676	Down
P61982	Ywhag	14-3-3 protein gamma	0.0383153	0.791636	-0.337091	Down
O35435	Dhodh	Dihydroorotate dehydrogenase (quinone), mitochondrial	0.0177007	0.791661	-0.337045	Down
Q9QZQ8	Macroh2a1	Core histone macro-H2A.1	0.000419985	0.791688	-0.336996	Down
Q8C854	Myef2	Myelin expression factor 2	0.0264718	0.791708	-0.33696	Down
P62835	Rap1a	Ras-related protein Rap-1A	0.0315421	0.791731	-0.336917	Down
P62900	Rpl31	Large ribosomal subunit protein eL31	0.010735	0.791821	-0.336753	Down
A6H611	Mipep	Mitochondrial intermediate peptidase	0.0110193	0.791846	-0.336707	Down
Q9QXX4	Slc25a13	Electrogenic aspartate/glutamate antiporter SLC25A13, mitochondrial	0.0129904	0.791946	-0.336527	Down
Q9EPK5	Wwtr1	WW domain-containing transcription regulator protein 1	0.0389231	0.792296	-0.335889	Down
P62908	Rps3	Small ribosomal subunit protein uS3	0.0231889	0.792378	-0.335739	Down
Q8BYN3	Itpk1	Inositol-tetrakisphosphate 1-kinase	0.0232192	0.79278	-0.335007	Down
P97863	Nfib	Nuclear factor 1 B-type	0.0132165	0.792857	-0.334867	Down
Q9DCC4	Pycrl	Pyrroline-5-carboxylate reductase 3	0.0221697	0.792942	-0.334714	Down
Q8R2N2	Utp4	U3 small nucleolar RNA-associated protein 4 homolog	0.00723735	0.792947	-0.334704	Down
P62242	Rps8	Small ribosomal subunit protein eS8	0.00345907	0.792956	-0.334687	Down
Q60864	Stip1	Stress-induced-phosphoprotein 1	0.0184553	0.793177	-0.334286	Down
Q6PDL0	Dync1li2	Cytoplasmic dynein 1 light intermediate chain 2	0.004078	0.793261	-0.334132	Down
Q99NB9	Sf3b1	Splicing factor 3B subunit 1	0.0386439	0.793287	-0.334085	Down
P97364	Sephs2	Selenide, water dikinase 2	0.0312373	0.793318	-0.334029	Down
Q8BHG9	Cggbp1	CGG triplet repeat-binding protein 1	0.0169438	0.793388	-0.333901	Down
Q8BHE8	Maip1	m-AAA protease-interacting protein 1, mitochondrial	0.0499244	0.793433	-0.33382	Down
P50518	Atp6v1e1	V-type proton ATPase subunit E 1	0.0335971	0.79363	-0.333462	Down
Q8VHK9	Dhx36	ATP-dependent DNA/RNA helicase DHX36	0.0115861	0.793709	-0.333319	Down
Q9QZR0	Rnf25	E3 ubiquitin-protein ligase RNF25	0.00189184	0.793964	-0.332855	Down
P58064	Mrps6	Small ribosomal subunit protein bS6m	0.027707	0.794312	-0.332223	Down
Q8R3P7	Cluap1	Clusterin-associated protein 1	0.00527643	0.794363	-0.33213	Down
Q7TME2	Spag5	Sperm-associated antigen 5	0.0216769	0.794559	-0.331774	Down
P62264	Rps14	Small ribosomal subunit protein uS11	0.0160498	0.794725	-0.331473	Down
O55098	Stk10	Serine/threonine-protein kinase 10	0.00241196	0.795228	-0.33056	Down
Q5EBP3	Armc5	Armadillo repeat-containing protein 5	0.0184887	0.795403	-0.330242	Down
Q9CY58	Serbp1	SERPINE1 mRNA-binding protein 1	0.00469365	0.795622	-0.329846	Down
P63154	Crnkl1	Crooked neck-like protein 1	0.0193133	0.795923	-0.329299	Down
Q99LJ0	Cttnbp2nl	CTTNBP2 N-terminal-like protein	0.000886946	0.796007	-0.329146	Down
Q8BWZ3	Naa25	N-alpha-acetyltransferase 25, NatB auxiliary subunit	0.0290635	0.796034	-0.329098	Down
Q9QYL7	Abt1	Activator of basal transcription 1	0.0345703	0.796179	-0.328834	Down
Q60676	Ppp5c	Serine/threonine-protein phosphatase 5	0.00577119	0.796445	-0.328353	Down
Q60649	Clpb	Mitochondrial disaggregase	0.0232528	0.796474	-0.328301	Down
B1AQJ2	Usp36	Ubiquitin carboxyl-terminal hydrolase 36	0.0221515	0.79654	-0.328181	Down
Q9D2G2	Dlst	Dihydrolipoyllysine-residue succinyltransferase component of 2-oxoglutarate dehydrogenase complex, mitochondrial	0.000106328	0.796759	-0.327785	Down
P32233	Drg1	Developmentally-regulated GTP-binding protein 1	0.00468787	0.796874	-0.327576	Down
Q91V83	Tti1	TELO2-interacting protein 1 homolog	0.0278638	0.796946	-0.327446	Down
Q9Z2Q2	Knop1	Lysine-rich nucleolar protein 1	0.0174896	0.797329	-0.326752	Down
P58059	Mrps21	Small ribosomal subunit protein bS21m	0.0289692	0.797429	-0.326573	Down
Q9R0X0	Med20	Mediator of RNA polymerase II transcription subunit 20	0.0156554	0.797824	-0.325858	Down
Q9D0G0	Mrps30	Large ribosomal subunit protein mL65	0.0109889	0.797839	-0.32583	Down
Q6NSQ7	Ltv1	Protein LTV1 homolog	0.00314903	0.797897	-0.325726	Down
Q9DBQ7	Scyl3	Protein-associating with the carboxyl-terminal domain of ezrin	0.0459885	0.797934	-0.325658	Down
Q8BWY4	Mblac1	Metallo-beta-lactamase domain-containing protein 1	0.0272243	0.797969	-0.325595	Down
Q3U0P5	Entpd6	Ectonucleoside triphosphate diphosphohydrolase 6	0.00131058	0.798085	-0.325386	Down
Q1HFZ0	Nsun2	RNA cytosine C(5)-methyltransferase NSUN2	0.00373953	0.798324	-0.324953	Down
P23116	Eif3a	Eukaryotic translation initiation factor 3 subunit A	0.0381425	0.798447	-0.324732	Down
P59999	Arpc4	Actin-related protein 2/3 complex subunit 4	0.0347915	0.798551	-0.324543	Down
P62245	Rps15a	Small ribosomal subunit protein uS8	0.0139844	0.798728	-0.324224	Down
Q9CRC9	Gnpda2	Glucosamine-6-phosphate isomerase 2	0.0466963	0.79878	-0.324129	Down
Q9CX53	Gemin6	Gem-associated protein 6	0.0363496	0.798847	-0.324009	Down
O54864	Suv39h1	Histone-lysine N-methyltransferase SUV39H1	0.00659959	0.799162	-0.32344	Down
Q8BYL4	Yars2	Tyrosine--tRNA ligase, mitochondrial	0.00929192	0.799164	-0.323437	Down
Q8C267	Setdb2	Histone-lysine N-methyltransferase SETDB2	0.0427499	0.799164	-0.323436	Down
E9Q2I4	Mideas	Mitotic deacetylase associated SANT domain protein	0.00377307	0.799204	-0.323364	Down
O08715	Akap1	A-kinase anchor protein 1, mitochondrial	0.00600403	0.799219	-0.323337	Down
P52432	Polr1c	DNA-directed RNA polymerases I and III subunit RPAC1	0.0216094	0.79933	-0.323138	Down
Q9CQX6	Txnl4a	N-terminal amino-acid N(alpha)-acetyltransferase NatA	0.0399735	0.79938	-0.323047	Down
P54923	Adprh	ADP-ribosylhydrolase ARH1	0.0131908	0.799421	-0.322972	Down
Q8BK67	Rcc2	Protein RCC2	0.00892049	0.799621	-0.322612	Down
Q5SSZ5	Tns3	Tensin-3	0.00213069	0.799715	-0.322442	Down
Q3TVC7	Ccndbp1	Cyclin-D1-binding protein 1	0.0149214	0.800015	-0.321901	Down
Q04207	Rela	Transcription factor p65	0.00125069	0.800111	-0.321729	Down
Q921F4	Hnrnpll	Heterogeneous nuclear ribonucleoprotein L-like	0.0471691	0.800248	-0.321481	Down
Q80TV8	Clasp1	CLIP-associating protein 1	0.00710428	0.800272	-0.321438	Down
Q3V1H1	Ckap2	Cytoskeleton-associated protein 2	0.00471138	0.80039	-0.321225	Down
Q3UFY8	Trmt10c	tRNA methyltransferase 10 homolog C	0.0391547	0.800583	-0.320876	Down
Q9D2E2	Toe1	Target of EGR1 protein 1	0.0247009	0.800651	-0.320754	Down
Q61074	Ppm1g	Protein phosphatase 1G	0.0285229	0.800928	-0.320255	Down
Q9DCD2	Xab2	Pre-mRNA-splicing factor SYF1	0.0329404	0.80097	-0.32018	Down
P05202	Got2	Aspartate aminotransferase, mitochondrial	0.0031123	0.801183	-0.319796	Down
Q99KE1	Me2	NAD-dependent malic enzyme, mitochondrial	0.0102157	0.801202	-0.319763	Down
Q9JJT9	Phax	Phosphorylated adapter RNA export protein	0.0320563	0.801302	-0.319582	Down
Q9R1P1	Psmb3	Proteasome subunit beta type-3	0.0051508	0.801365	-0.319469	Down
Q6P5H2	Nes	Nestin	0.00512635	0.801552	-0.319131	Down
Q6ZQ03	Fnbp4	Formin-binding protein 4	0.0253186	0.801952	-0.318413	Down
Q9QZD9	Eif3i	Eukaryotic translation initiation factor 3 subunit I	0.0178653	0.802247	-0.317882	Down
F6VAN0	Atf6	Cyclic AMP-dependent transcription factor ATF-6 alpha	0.0473126	0.802296	-0.317794	Down
Q9WVK4	Ehd1	EH domain-containing protein 1	0.00253796	0.802314	-0.317762	Down
Q6NTA4	Rragb	Ras-related GTP-binding protein B	0.0229324	0.802358	-0.317683	Down
Q99KI3	Emc3	ER membrane protein complex subunit 3	0.047546	0.802368	-0.317663	Down
Q9D8U0	Ifrd2	Interferon-related developmental regulator 2	0.0308933	0.802629	-0.317196	Down
Q921X6	Polr3f	DNA-directed RNA polymerase III subunit RPC6	0.040065	0.802805	-0.316878	Down
Q9JHP7	Poglut2	Protein O-glucosyltransferase 2	0.0383429	0.802944	-0.316629	Down
Q8R5K4	Nol6	Nucleolar protein 6	0.0126602	0.803061	-0.316419	Down
Q9D7I5	Lhpp	Phospholysine phosphohistidine inorganic pyrophosphate phosphatase	0.0295508	0.803232	-0.316112	Down
Q8BH95	Echs1	Enoyl-CoA hydratase, mitochondrial	0.0285973	0.803478	-0.315669	Down
Q64FW2	Retsat	All-trans-retinol 13,14-reductase	0.0197631	0.803482	-0.315663	Down
O35621	Pmm1	Phosphomannomutase 1	0.0308279	0.803497	-0.315635	Down
Q9D2Y6	Fbxo25	F-box only protein 25	0.0412563	0.803532	-0.315573	Down
Q8CIH9	Ppat	Amidophosphoribosyltransferase	0.00162779	0.803548	-0.315543	Down
Q8C176	Taf2	Transcription initiation factor TFIID subunit 2	0.0354367	0.803555	-0.315531	Down
Q8BMJ2	Lars	Leucine--tRNA ligase, cytoplasmic	0.00950095	0.803809	-0.315075	Down
Q8R080	Gtse1	G2 and S phase-expressed protein 1	0.00560059	0.804055	-0.314634	Down
P09405	Ncl	Nucleolin	0.0410746	0.804186	-0.314399	Down
Q64674	Srm	Spermidine synthase	0.0139307	0.80442	-0.313979	Down
Q9WV70	Noc2l	Nucleolar complex protein 2 homolog	0.0118924	0.804897	-0.313123	Down
Q5SSI6	Utp18	U3 small nucleolar RNA-associated protein 18 homolog	0.0168969	0.805371	-0.312275	Down
Q8BIW9	Chtf18	Chromosome transmission fidelity protein 18 homolog	0.0010814	0.805589	-0.311884	Down
Q8K394	Plcl2	Inactive phospholipase C-like protein 2	0.00212624	0.805789	-0.311525	Down
D3Z7P3	Gls	Glutaminase kidney isoform, mitochondrial	0.02406	0.805807	-0.311494	Down
Q9DC51	Gnai3	Guanine nucleotide-binding protein G(i) subunit alpha-3	0.029247	0.806139	-0.3109	Down
Q4VBE8	Wdr18	WD repeat-containing protein 18	0.0259622	0.806141	-0.310897	Down
Q8BJU0	Sgta	Small glutamine-rich tetratricopeptide repeat-containing protein alpha	0.0208448	0.806229	-0.310739	Down
Q8K301	Ddx52	Probable ATP-dependent RNA helicase DDX52	0.000493295	0.806268	-0.310669	Down
Q80X50	Ubap2l	Ubiquitin-associated protein 2-like	0.0112616	0.806439	-0.310362	Down
Q9CX34	Sugt1	Protein SGT1 homolog	0.0120971	0.806553	-0.310158	Down
Q9CQ79	Txndc9	Thioredoxin domain-containing protein 9	0.00823491	0.806796	-0.309724	Down
Q80Y44	Ddx10	Probable ATP-dependent RNA helicase DDX10	0.0247026	0.806944	-0.30946	Down
Q9CWX4	Rpusd4	Pseudouridylate synthase RPUSD4, mitochondrial	0.0020228	0.80698	-0.309396	Down
Q80UJ7	Rab3gap1	Rab3 GTPase-activating protein catalytic subunit	0.01108	0.807168	-0.30906	Down
Q62465	Vat1	Synaptic vesicle membrane protein VAT-1 homolog	0.0138488	0.807173	-0.30905	Down
P63001	Rac1	Ras-related C3 botulinum toxin substrate 1	0.00537556	0.807275	-0.308868	Down
Q08288	Lyar	Cell growth-regulating nucleolar protein	0.0288921	0.807341	-0.30875	Down
Q9CW46	Raver1	Ribonucleoprotein PTB-binding 1	0.0477712	0.807402	-0.308641	Down
O09061	Psmb1	Proteasome subunit beta type-1	0.0423537	0.808272	-0.307087	Down
F8VPK0	Ttc37	Superkiller complex protein 3	0.0320066	0.808304	-0.307031	Down
Q8BML9	Qars	Glutamine--tRNA ligase	0.00229961	0.809219	-0.305397	Down
Q9DC33	Hmg20a	High mobility group protein 20A	0.0479046	0.809537	-0.304831	Down
P00375	Dhfr	Dihydrofolate reductase	0.000690201	0.809583	-0.304749	Down
Q3UMB5	Smcr8	Guanine nucleotide exchange protein SMCR8	0.0452717	0.809752	-0.304449	Down
P60330	Espl1	Separin	0.00493048	0.810113	-0.303805	Down
P25444	Rps2	Small ribosomal subunit protein uS5	1.62193e-06	0.810675	-0.302804	Down
A0A087WRT4	Fat1	FAT atypical cadherin 1	0.0144388	0.810855	-0.302483	Down
Q99NH0	Ankrd17	Ankyrin repeat domain-containing protein 17	0.00972259	0.81097	-0.30228	Down
P97473	Tarbp2	RISC-loading complex subunit TARBP2	0.0346515	0.811261	-0.301762	Down
Q6PHQ8	Naa35	N-alpha-acetyltransferase 35, NatC auxiliary subunit	0.0304819	0.811817	-0.300773	Down
P97384	Anxa11	Annexin A11	0.0184792	0.812268	-0.299972	Down
Q80VY9	Dhx33	ATP-dependent RNA helicase DHX33	0.00127304	0.812351	-0.299825	Down
P63101	Ywhaz	14-3-3 protein zeta/delta	0.0347391	0.812472	-0.299609	Down
Q9ERB5	Slco1c1	Solute carrier organic anion transporter family member 1C1	0.0173366	0.812648	-0.299298	Down
B1ARD6	Slfn9	Schlafen family member 9	0.000621479	0.812651	-0.299293	Down
Q07139	Ect2	Protein ECT2	0.00388212	0.812817	-0.298997	Down
Q9CR86	Carhsp1	Calcium-regulated heat stable protein 1	0.0406363	0.812945	-0.298771	Down
P49722	Psma2	Proteasome subunit alpha type-2	0.00576024	0.813075	-0.298539	Down
Q60597	Ogdh	2-oxoglutarate dehydrogenase complex component E1	0.00750794	0.813138	-0.298428	Down
Q80U56	Avl9	Late secretory pathway protein AVL9 homolog	0.0402441	0.813212	-0.298297	Down
Q9D8E6	Rpl4	Large ribosomal subunit protein uL4	0.00560304	0.813497	-0.297791	Down
Q9JLQ0	Cd2ap	CD2-associated protein	0.00381315	0.813734	-0.29737	Down
Q8BGV4	Tti2	TELO2-interacting protein 2	0.0343977	0.813878	-0.297116	Down
Q8BKT7	Thoc5	THO complex subunit 5 homolog	0.0491234	0.813917	-0.297046	Down
Q8BHK9	Ercc6l	DNA excision repair protein ERCC-6-like	0.0124816	0.813963	-0.296966	Down
O35704	Sptlc1	Serine palmitoyltransferase 1	0.0422295	0.81402	-0.296864	Down
P06537	Nr3c1	Glucocorticoid receptor	0.0250202	0.814026	-0.296853	Down
P10852	Slc3a2	Amino acid transporter heavy chain SLC3A2	0.00551824	0.814042	-0.296824	Down
Q9CZV5	Supt7l	STAGA complex 65 subunit gamma	0.0263564	0.81409	-0.29674	Down
Q6P9R1	Ddx51	ATP-dependent RNA helicase DDX51	0.0322041	0.814155	-0.296624	Down
Q6ZQ06	Cep162	Centrosomal protein of 162 kDa	0.0409099	0.814225	-0.296501	Down
P26516	Psmd7	26S proteasome non-ATPase regulatory subunit 7	0.0417333	0.814245	-0.296466	Down
Q6PE01	Snrnp40	U5 small nuclear ribonucleoprotein 40 kDa protein	0.0129552	0.814322	-0.296329	Down
Q8CE96	Trmt6	tRNA (adenine(58)-N(1))-methyltransferase non-catalytic subunit TRM6	0.0116677	0.814389	-0.29621	Down
Q9D051	Pdhb	Pyruvate dehydrogenase E1 component subunit beta, mitochondrial	0.045652	0.814504	-0.296006	Down
Q9CX86	Hnrnpa0	Heterogeneous nuclear ribonucleoprotein A0	0.0131725	0.814551	-0.295923	Down
Q6IE82	Jade3	Protein Jade-3	0.00914098	0.814566	-0.295896	Down
Q9Z0H7	Bcl10	B-cell lymphoma/leukemia 10	0.0105176	0.814697	-0.295665	Down
Q8C052	Map1s	Microtubule-associated protein 1S	0.0122617	0.814886	-0.295329	Down
Q9DBT5	Ampd2	AMP deaminase 2	0.0477981	0.815076	-0.294994	Down
Q06180	Ptpn2	Tyrosine-protein phosphatase non-receptor type 2	0.0118362	0.815121	-0.294913	Down
P62751	Rpl23a	Large ribosomal subunit protein uL23	0.0479716	0.815246	-0.294693	Down
Q6P5B0	Rrp12	RRP12-like protein	0.0193556	0.815536	-0.29418	Down
Q9CR02	Tma16	Translation machinery-associated protein 16	0.00435251	0.815582	-0.294098	Down
Q91WJ8	Fubp1	Far upstream element-binding protein 1	0.00301787	0.815608	-0.294051	Down
Q9CQD4	2610002M06Rik	Charged multivesicular body protein 1B2	0.0479363	0.8161	-0.293182	Down
Q6PIP5	Nudcd1	NudC domain-containing protein 1	0.0493888	0.816619	-0.292266	Down
P11157	Rrm2	Ribonucleoside-diphosphate reductase subunit M2	0.00734455	0.817058	-0.29149	Down
Q62371	Ddr2	Discoidin domain-containing receptor 2	0.00579763	0.817159	-0.291311	Down
Q8BZX4	Srek1	Splicing regulatory glutamine/lysine-rich protein 1	0.0287784	0.817297	-0.291067	Down
Q99MR6	Srrt	Serrate RNA effector molecule homolog	0.012947	0.817343	-0.290987	Down
Q3TFK5	Gpatch4	G patch domain-containing protein 4	0.00877558	0.817476	-0.290752	Down
Q9DCD0	Pgd	6-phosphogluconate dehydrogenase, decarboxylating	0.00620634	0.817908	-0.289989	Down
Q8JZQ2	Afg3l2	AFG3-like protein 2	0.0093442	0.818153	-0.289557	Down
Q8BMI0	Fbxo38	F-box only protein 38	0.0128489	0.818155	-0.289553	Down
P62858	Rps28	Small ribosomal subunit protein eS28	0.00745216	0.818223	-0.289434	Down
Q3UHX2	Pdap1	28 kDa heat- and acid-stable phosphoprotein	0.0148303	0.818269	-0.289353	Down
Q8BHS3	Rbm22	Pre-mRNA-splicing factor RBM22	0.0400116	0.818433	-0.289064	Down
Q9Z0H4	Celf2	CUGBP Elav-like family member 2	0.0256222	0.818517	-0.288915	Down
Q3TUA9	Pomk	Protein O-mannose kinase	0.0421333	0.818566	-0.288829	Down
P53395	Dbt	Lipoamide acyltransferase component of branched-chain alpha-keto acid dehydrogenase complex, mitochondrial	0.0119566	0.818697	-0.288598	Down
Q8K387	Usp45	Ubiquitin carboxyl-terminal hydrolase 45	0.00954407	0.818817	-0.288387	Down
P26041	Msn	Moesin	0.023827	0.818827	-0.288369	Down
Q922K7	Nop2	Probable 28S rRNA (cytosine-C(5))-methyltransferase	0.0126688	0.818917	-0.288211	Down
Q6NS46	Pdcd11	Protein RRP5 homolog	0.0245913	0.818956	-0.288141	Down
Q9CXH7	Sgo1	Shugoshin 1	0.0463456	0.818969	-0.288119	Down
Q9CZX0	Elp3	Elongator complex protein 3	0.040889	0.819118	-0.287857	Down
Q9Z2X1	Hnrnpf	Heterogeneous nuclear ribonucleoprotein F	0.0173391	0.819372	-0.287409	Down
P68134	Acta1	Actin, alpha skeletal muscle	0.00849132	0.819459	-0.287257	Down
P46638	Rab11b	Ras-related protein Rab-11B	0.00718705	0.819764	-0.286719	Down
P32067	Ssb	Lupus La protein homolog	0.0182047	0.819867	-0.286538	Down
Q8VH51	Rbm39	RNA-binding protein 39	0.0418281	0.820174	-0.285998	Down
Q99JY9	Actr3	Actin-related protein 3	0.0443249	0.820191	-0.285968	Down
Q9CWI3	Bccip	BRCA2 and CDKN1A-interacting protein	0.000455595	0.820384	-0.285628	Down
Q8BJ71	Nup93	Nuclear pore complex protein Nup93	0.0275744	0.820626	-0.285204	Down
O70551	Srpk1	SRSF protein kinase 1	0.0363399	0.820771	-0.284948	Down
P22682	Cbl	E3 ubiquitin-protein ligase CBL	0.00700571	0.820935	-0.28466	Down
Q9CQ48	Nudcd2	NudC domain-containing protein 2	0.0445531	0.820979	-0.284582	Down
Q6PGF5	Bms1	BMS1 homolog, ribosome assembly protein (Yeast)	0.0407569	0.821131	-0.284317	Down
Q69ZB8	Zcchc2	Zinc finger CCHC domain-containing protein 2	0.0145214	0.82119	-0.284212	Down
Q9CXG9	Phf19	PHD finger protein 19	0.0241366	0.821667	-0.283374	Down
G3X9Z4	Pcf11	Pre-mRNA cleavage complex 2 protein Pcf11	0.0312114	0.821737	-0.283251	Down
P53569	Cebpz	CCAAT/enhancer-binding protein zeta	0.00708653	0.822047	-0.282708	Down
Q91ZD4	Vangl2	Vang-like protein 2	0.0364237	0.822195	-0.282448	Down
Q3UYV9	Ncbp1	Nuclear cap-binding protein subunit 1	0.0289296	0.822496	-0.281919	Down
Q8C3S2	Tango6	Transport and Golgi organization protein 6 homolog	0.0109423	0.822518	-0.281881	Down
O89050	Mkln1	Muskelin	0.0136004	0.822618	-0.281705	Down
Q91Z31	Ptbp2	Polypyrimidine tract-binding protein 2	0.000325624	0.822754	-0.281467	Down
Q9WUM4	Coro1c	Coronin-1C	0.0327626	0.823215	-0.280659	Down
Q8C7V3	Utp15	U3 small nucleolar RNA-associated protein 15 homolog	0.0218099	0.823337	-0.280444	Down
Q7TNL7	Dusp9	Dual specificity protein phosphatase	0.0302376	0.823358	-0.280409	Down
Q9JHK4	Rabggta	Geranylgeranyl transferase type-2 subunit alpha	0.00467255	0.823511	-0.280141	Down
Q03147	Cdk7	Cyclin-dependent kinase 7	0.00144479	0.824236	-0.278871	Down
Q9JLL0	Crim1	Cysteine-rich motor neuron 1 protein	0.00483456	0.824323	-0.278718	Down
Q9D0I9	Rars	Arginine--tRNA ligase, cytoplasmic	0.0224608	0.824342	-0.278685	Down
Q9CQC6	Bzw1	eIF5-mimic protein 2	0.0412926	0.824556	-0.27831	Down
Q8VE37	Rcc1	Regulator of chromosome condensation	0.0205781	0.824557	-0.278309	Down
Q62018	Ctr9	RNA polymerase-associated protein CTR9 homolog	0.00684331	0.824592	-0.278248	Down
P14869	Rplp0	Large ribosomal subunit protein uL10	0.00702231	0.824676	-0.278101	Down
Q9Z2G0	Fem1b	Protein fem-1 homolog B	0.0242183	0.825206	-0.277174	Down
P27659	Rpl3	Large ribosomal subunit protein uL3	0.0193691	0.825451	-0.276745	Down
A2ASZ8	Slc25a25	Mitochondrial adenyl nucleotide antiporter SLC25A25	0.0381102	0.826007	-0.275774	Down
Q9EP82	Wdr4	tRNA (guanine-N(7)-)-methyltransferase non-catalytic subunit WDR4	0.0209704	0.826275	-0.275306	Down
Q9DC16	Ergic1	Endoplasmic reticulum-Golgi intermediate compartment protein 1	0.0387345	0.826499	-0.274914	Down
P47199	Cryz	Quinone oxidoreductase	0.0280023	0.826572	-0.274788	Down
Q9EQ61	Pes1	Pescadillo homolog	0.0102055	0.826877	-0.274255	Down
Q61595	Ktn1	Kinectin	0.0013488	0.827047	-0.273958	Down
Q3UEB3	Puf60	Poly(U)-binding-splicing factor PUF60	0.0360342	0.827055	-0.273945	Down
P58871	Tnks1bp1	182 kDa tankyrase-1-binding protein	0.0236594	0.82726	-0.273587	Down
Q9CXF7	Chd1l	Chromodomain-helicase-DNA-binding protein 1-like	0.0279019	0.827467	-0.273226	Down
Q9DC61	Pmpca	Mitochondrial-processing peptidase subunit alpha	0.00599493	0.827962	-0.272364	Down
Q921M3	Sf3b3	Splicing factor 3B subunit 3	0.0190096	0.827983	-0.272327	Down
P49718	Mcm5	DNA replication licensing factor MCM5	0.00258072	0.828015	-0.27227	Down
P17918	Pcna	Proliferating cell nuclear antigen	0.0220253	0.828051	-0.272209	Down
P22777	Serpine1	Plasminogen activator inhibitor 1	0.00461602	0.828092	-0.272138	Down
Q9DC69	Ndufa9	NADH dehydrogenase [ubiquinone] 1 alpha subcomplex subunit 9, mitochondrial	0.00432606	0.828102	-0.272119	Down
Q8K363	Ddx18	ATP-dependent RNA helicase DDX18	0.00016338	0.828184	-0.271978	Down
Q8K411	Pitrm1	Presequence protease, mitochondrial	0.00856949	0.828423	-0.271561	Down
Q3TWF6	Wdr70	WD repeat-containing protein 70	0.00779898	0.82865	-0.271166	Down
Q9CPY7	Lap3	Cytosol aminopeptidase	0.0233865	0.828789	-0.270922	Down
Q07832	Plk1	Serine/threonine-protein kinase PLK1	0.00359363	0.829039	-0.270489	Down
P62281	Rps11	Small ribosomal subunit protein uS17	0.0134829	0.829604	-0.269505	Down
P98192	Gnpat	Dihydroxyacetone phosphate acyltransferase	0.000867938	0.82969	-0.269356	Down
Q9JJT0	Rcl1	RNA 3'-terminal phosphate cyclase-like protein	0.0150236	0.830187	-0.268492	Down
P45376	Akr1b3	Aldo-keto reductase family 1 member B1	0.0173704	0.830293	-0.268308	Down
Q62384	Zpr1	Zinc finger protein ZPR1	0.0063617	0.830295	-0.268304	Down
P24452	Capg	Macrophage-capping protein	0.0456395	0.830342	-0.268222	Down
Q8VBX6	Mpdz	Multiple PDZ domain protein	0.0262353	0.830355	-0.268199	Down
Q61581	Igfbp7	Insulin-like growth factor-binding protein 7	0.00884038	0.830477	-0.267988	Down
Q9CQY7	Mmd	Monocyte to macrophage differentiation factor	0.0032542	0.830741	-0.267529	Down
Q9JMD0	Zfp207	BUB3-interacting and GLEBS motif-containing protein ZNF207	0.0149222	0.830891	-0.267269	Down
Q8CGY8	Ogt	UDP-N-acetylglucosamine--peptide N-acetylglucosaminyltransferase 110 kDa subunit	0.00213455	0.831315	-0.266532	Down
Q9D404	Oxsm	3-oxoacyl-[acyl-carrier-protein] synthase, mitochondrial	0.0212231	0.831339	-0.266491	Down
Q5FWI3	Cemip2	Cell surface hyaluronidase	0.0184949	0.831641	-0.265968	Down
O88967	Yme1l1	ATP-dependent zinc metalloprotease YME1L1	0.00226882	0.831668	-0.26592	Down
Q61179	Irf9	Interferon regulatory factor 9	0.00931097	0.831797	-0.265697	Down
F7BJB9	Morc3	MORC family CW-type zinc finger protein 3	0.0100192	0.83182	-0.265657	Down
Q62393	Tpd52	Tumor protein D52	0.00972088	0.83199	-0.265361	Down
Q91VU7	Pus7	Pseudouridylate synthase 7 homolog	0.00156589	0.83231	-0.264808	Down
Q8BH60	Gopc	Golgi-associated PDZ and coiled-coil motif-containing protein	0.0139806	0.832311	-0.264806	Down
Q99PP7	Trim33	E3 ubiquitin-protein ligase TRIM33	0.0485872	0.832402	-0.264648	Down
P80313	Cct7	T-complex protein 1 subunit eta	0.000877119	0.832481	-0.264511	Down
Q8BLB7	L3mbtl3	Lethal(3)malignant brain tumor-like protein 3	0.000915061	1.20006	0.263112	Up
O89110	Casp8	Caspase-8	0.0378175	1.20075	0.263941	Up
Q99KW3	Triobp	TRIO and F-actin-binding protein	0.0385405	1.20081	0.264009	Up
Q91WF7	Fig4	Polyphosphoinositide phosphatase	0.0353394	1.20156	0.264911	Up
G5E869	Zfp142	Zinc finger protein 142	0.0275539	1.20226	0.265748	Up
Q6DFZ1	Gbf1	Golgi-specific brefeldin A-resistance factor 1	0.0212132	1.20237	0.265875	Up
Q6P9Q4	Fhod1	FH1/FH2 domain-containing protein 1	0.0130339	1.20238	0.265888	Up
Q99MX0	Tktl1	Transketolase-like protein 1	0.0107081	1.2033	0.266995	Up
Q6NVF0	Ocrl	Inositol polyphosphate 5-phosphatase OCRL	0.02449	1.2041	0.267953	Up
Q99J38	Ttc30a1	Intraflagellar transport protein 70A1	0.0479107	1.20435	0.268254	Up
Q80Y20	Alkbh8	Alkylated DNA repair protein alkB homolog 8	0.0126152	1.20467	0.268635	Up
Q9Z2D3	Gsdme	Gasdermin-E	0.0449625	1.2057	0.269869	Up
Q9R0E1	Plod3	Multifunctional procollagen lysine hydroxylase and glycosyltransferase LH3	0.00805774	1.2058	0.269993	Up
Q8BI84	Mia3	Transport and Golgi organization protein 1 homolog	0.00235724	1.2063	0.270589	Up
Q64449	Mrc2	C-type mannose receptor 2	0.0390172	1.2065	0.270829	Up
Q3ULD5	Mccc2	Methylcrotonoyl-CoA carboxylase beta chain, mitochondrial	0.0186097	1.20785	0.272447	Up
Q8K3X4	Irf2bpl	Probable E3 ubiquitin-protein ligase IRF2BPL	0.0161198	1.20798	0.272596	Up
Q6Y5D8	Arhgap10	Rho GTPase-activating protein 10	0.0090471	1.20824	0.272907	Up
Q99KN1	Arrdc1	Arrestin domain-containing protein 1	0.0400449	1.20843	0.273134	Up
P62484	Abi2	Abl interactor 2	0.010784	1.20847	0.273181	Up
Q99M54	Cdca3	Cell division cycle-associated protein 3	0.0438978	1.20903	0.273855	Up
Q6Y685	Tacc1	Transforming acidic coiled-coil-containing protein 1	0.011875	1.20908	0.273906	Up
Q3UDR8	Yipf3	Protein YIPF3	0.0162105	1.20921	0.274069	Up
Q9QUG2	Polk	DNA polymerase kappa	0.0361854	1.20938	0.274268	Up
Q6ZWQ0	Syne2	Nesprin-2	0.0041457	1.21003	0.275039	Up
Q8CG70	P3h3	Prolyl 3-hydroxylase 3	0.0107872	1.21027	0.275325	Up
Q80UP5	Ankrd13a	Ankyrin repeat domain-containing protein 13A	0.0223708	1.21072	0.275866	Up
Q9D1G2	Pmvk	Phosphomevalonate kinase	0.0190251	1.21093	0.276117	Up
A3KGV1	Odf2	Outer dense fiber protein 2	0.0117566	1.21108	0.27629	Up
Q6TYB5	Fez2	Fasciculation and elongation protein zeta-2	0.00403211	1.21116	0.27639	Up
Q8BKH7	Mapkap1	Target of rapamycin complex 2 subunit MAPKAP1	0.0108501	1.21122	0.276463	Up
Q5U430	Ubr3	E3 ubiquitin-protein ligase UBR3	0.0277195	1.21155	0.276853	Up
Q80VP1	Epn1	Epsin-1	0.0341035	1.21159	0.276905	Up
Q99LJ7	Rcbtb2	RCC1 and BTB domain-containing protein 2	0.0492413	1.21187	0.277237	Up
Q99JW1	Abhd17a	Alpha/beta hydrolase domain-containing protein 17A	0.0179009	1.21191	0.277288	Up
P62700	Ypel5	Protein yippee-like 5	0.0182333	1.21209	0.2775	Up
Q80W68	Kirrel	Kin of IRRE-like protein 1	0.00544371	1.21227	0.277712	Up
Q9D832	Dnajb4	DnaJ homolog subfamily B member 4	0.0056451	1.21263	0.278142	Up
P11881	Itpr1	Inositol 1,4,5-trisphosphate receptor type 1	0.00610302	1.21422	0.280035	Up
Q66JT1	Lrrc8e	Volume-regulated anion channel subunit LRRC8E	0.026545	1.21461	0.280491	Up
Q3TP92	Ctdnep1	CTD nuclear envelope phosphatase 1	0.00747814	1.21519	0.281187	Up
P70335	Rock1	Rho-associated protein kinase 1	0.000574673	1.21544	0.281478	Up
P59114	Pcif1	mRNA (2'-O-methyladenosine-N(6)-)-methyltransferase	0.000426998	1.21632	0.282525	Up
Q6ZPQ6	Pitpnm2	Membrane-associated phosphatidylinositol transfer protein 2	0.0146176	1.21636	0.282575	Up
Q924W7	Denn2b	DENN domain-containing protein 2B	0.0128669	1.21708	0.28342	Up
Q8R1X6	Spg20	Spartin	0.0165224	1.21712	0.283474	Up
Q99LJ6	Gpx7	Glutathione peroxidase 7	0.00572162	1.21742	0.283823	Up
Q8CDA1	Inpp5f	Phosphatidylinositide phosphatase SAC2	0.0201284	1.21777	0.284244	Up
Q8C115	Plekhh2	Pleckstrin homology domain-containing family H member 2	0.000250698	1.21804	0.28456	Up
Q8BWU5	Osgep	tRNA N6-adenosine threonylcarbamoyltransferase	0.000641142	1.21816	0.284708	Up
Q3UJV1	Ccdc61	Centrosomal protein CCDC61	0.0487465	1.21818	0.284732	Up
Q5SSH7	Zzef1	Zinc finger ZZ-type and EF-hand domain-containing protein 1	0.00395322	1.2183	0.284874	Up
Q6DFV5	Helz	Probable helicase with zinc finger domain	0.0223166	1.21871	0.285353	Up
E9QAT4	Sec16a	Protein transport protein Sec16A	0.00165047	1.22	0.286884	Up
P41230	Kdm5c	Lysine-specific demethylase 5C	0.00796132	1.22015	0.287056	Up
Q78YY6	Dnajc15	DnaJ homolog subfamily C member 15	0.0172344	1.22027	0.287204	Up
Q6ZPK0	Phf21a	PHD finger protein 21A	0.00473518	1.22088	0.287925	Up
G5E8P0	Tubgcp6	Gamma-tubulin complex component 6	0.0189906	1.22113	0.288215	Up
Q9D8L5	Ccdc91	Coiled-coil domain-containing protein 91	0.00622621	1.22124	0.288341	Up
Q61457	Ccne1	G1/S-specific cyclin-E1	0.0184688	1.22166	0.288842	Up
Q8CIV8	Tbce	Tubulin-specific chaperone E	0.0183833	1.22245	0.289774	Up
Q8BHY8	Snx14	Sorting nexin-14	0.0459575	1.22254	0.289877	Up
Q8C0P0	Mastl	Serine/threonine-protein kinase greatwall	0.0478137	1.22317	0.29063	Up
Q8BHD8	Pcmtd2	Protein-L-isoaspartate O-methyltransferase domain-containing protein 2	0.014303	1.22324	0.290703	Up
Q9CQZ6	Ndufb3	NADH dehydrogenase [ubiquinone] 1 beta subcomplex subunit 3	0.0268395	1.2236	0.291135	Up
Q9D9G3	Chic2	Cysteine-rich hydrophobic domain-containing protein 2	0.0131839	1.22397	0.291566	Up
P35505	Fah	Fumarylacetoacetase	0.00338879	1.22513	0.292931	Up
O35914	Bnc1	Zinc finger protein basonuclin-1	0.0423597	1.22548	0.293347	Up
Q9WV91	Ptgfrn	Prostaglandin F2 receptor negative regulator	0.034914	1.22595	0.293904	Up
Q8QZT2	Ccsap	Centriole, cilia and spindle-associated protein	0.0127967	1.22607	0.294047	Up
Q3UI43	Babam1	BRISC and BRCA1-A complex member 1	0.00925176	1.22619	0.294186	Up
Q9Z1T6	Pikfyve	1-phosphatidylinositol 3-phosphate 5-kinase	0.0127939	1.22662	0.294688	Up
Q7TNM2	Trim46	Tripartite motif-containing protein 46	0.0347882	1.22673	0.294815	Up
Q8K4J6	Mrtfa	Myocardin-related transcription factor A	0.00392806	1.22686	0.294965	Up
Q8K382	Dennd1a	DENN domain-containing protein 1A	0.00496997	1.22715	0.295316	Up
Q61543	Glg1	Golgi apparatus protein 1	0.00960583	1.22725	0.295434	Up
Q8BND3	Wdr35	WD repeat-containing protein 35	0.0239053	1.22746	0.295679	Up
Q8BX02	Kank2	KN motif and ankyrin repeat domain-containing protein 2	0.000560341	1.22826	0.296621	Up
Q9D1G1	Rab1b	Ras-related protein Rab-1B	0.00556891	1.22926	0.297786	Up
Q8VCB2	Med25	Mediator of RNA polymerase II transcription subunit 25	0.0100994	1.22954	0.298115	Up
P97346	Nxn	Nucleoredoxin	0.0178875	1.22955	0.298126	Up
Q6ZQI3	Mlec	Malectin	0.00118448	1.23058	0.299339	Up
Q14B46	Rtkn2	Rhotekin-2	0.0488651	1.23092	0.299736	Up
E9Q394	Akap13	A-kinase anchor protein 13	0.00935721	1.231	0.299832	Up
Q8R0W0	Eppk1	Epiplakin	0.00391618	1.23238	0.301446	Up
Q3UU43	Chpf2	Hexosyltransferase	0.00882256	1.23253	0.301622	Up
Q400C8	Amz2	Archaemetzincin-2	0.0272574	1.23289	0.302045	Up
Q9EQN3	Spacdr	TSC22 domain family protein 4	0.0377946	1.23323	0.302444	Up
Q6NS59	Fam135a	Protein FAM135A	0.0254389	1.23538	0.304955	Up
Q91YL2	Rnf126	E3 ubiquitin-protein ligase RNF126	0.0132281	1.23605	0.305732	Up
Q91VX9	Tmem168	Transmembrane protein 168	0.0128208	1.23634	0.306073	Up
Q8VHI3	Pofut2	GDP-fucose protein O-fucosyltransferase 2	0.0263762	1.23652	0.306286	Up
A2A8Z1	Osbpl9	Oxysterol-binding protein-related protein 9	0.0455551	1.23681	0.306624	Up
Q9WVB4	Slit3	Slit homolog 3 protein	0.0271995	1.23766	0.307618	Up
E9Q7M2	Tsc22d2	TSC22 domain family protein 2	0.0196902	1.2379	0.307893	Up
Q8N7N5	Dcaf8	DDB1- and CUL4-associated factor 8	0.00433792	1.23844	0.308529	Up
Q9Z222	B3gnt2	N-acetyllactosaminide beta-1,3-N-acetylglucosaminyltransferase 2	0.0062261	1.2419	0.312548	Up
Q8R2U6	Nudt4	Diphosphoinositol polyphosphate phosphohydrolase 2	0.0193711	1.24235	0.313072	Up
Q9JJF9	Sppl2a	Signal peptide peptidase-like 2A	0.00390252	1.24298	0.3138	Up
Q7TSH2	Phkb	Phosphorylase b kinase regulatory subunit beta	0.00189046	1.24315	0.314002	Up
Q8C7D2	Crbn	Protein cereblon	0.00310181	1.24329	0.314166	Up
C0HKG5	Rnaset2b	Ribonuclease T2-A	0.0406692	1.24331	0.314183	Up
F8VPU2	Farp1	FERM, ARHGEF and pleckstrin domain-containing protein 1	0.000642755	1.24418	0.315194	Up
Q8K012	Fnbp1l	Formin-binding protein 1-like	0.0227222	1.24425	0.315279	Up
Q80TY5	Vps13b	Intermembrane lipid transfer protein VPS13B	0.0329881	1.24467	0.315768	Up
P70206	Plxna1	Plexin-A1	5.22014e-05	1.24471	0.315805	Up
Q6A0D4	Rftn1	Raftlin	0.000118042	1.24474	0.315843	Up
Q9QWY8	Asap1	Arf-GAP with SH3 domain, ANK repeat and PH domain-containing protein 1	0.0155251	1.24496	0.316101	Up
P03975	Iap	IgE-binding protein	0.00438062	1.24545	0.31667	Up
Q505F1	Nr2c1	Nuclear receptor subfamily 2 group C member 1	0.0392512	1.24548	0.316699	Up
O08604	Raet1c	Retinoic acid early-inducible protein 1-gamma	0.00552907	1.24665	0.318059	Up
Q61084	Map3k3	Mitogen-activated protein kinase kinase kinase 3	0.0117725	1.24671	0.318124	Up
Q9R0Y5	Ak1	Adenylate kinase isoenzyme 1	0.0155687	1.2476	0.319157	Up
Q8BZ36	Rint1	RAD50-interacting protein 1	0.00807121	1.24761	0.319164	Up
P55288	Cdh11	Cadherin-11	0.04473	1.24867	0.320395	Up
Q8BNE1	Tcaf1	TRPM8 channel-associated factor 1	0.00182459	1.24962	0.321494	Up
G5E8F4	Fpgt	Fucose-1-phosphate guanylyltransferase	0.0216583	1.24965	0.321528	Up
E9PYP2	Nbeal1	Neurobeachin like 1	0.000470762	1.25041	0.322398	Up
Q8BKG3	Ptk7	Inactive tyrosine-protein kinase 7	0.0460997	1.25042	0.322409	Up
Q3UMR0	Ankrd27	Ankyrin repeat domain-containing protein 27	0.0210131	1.25044	0.322433	Up
Q9JLV2	Trpc4ap	Short transient receptor potential channel 4-associated protein	0.0112914	1.25075	0.322794	Up
Q9D009	Lipt2	Putative lipoyltransferase 2, mitochondrial	0.0357067	1.25114	0.323239	Up
Q8BS54	Zmym6	Zinc finger, MYM-type 6	0.0317807	1.25175	0.323942	Up
A2AF47	Dock11	Dedicator of cytokinesis protein 11	0.00110301	1.25237	0.324658	Up
K7N6Y5	Gm8011	Predicted gene 8011 (Fragment)	0.0175073	1.25264	0.324971	Up
Q99KK1	Reep3	Receptor expression-enhancing protein 3	0.00343274	1.25273	0.325078	Up
Q9D2G5	Synj2	Synaptojanin-2	0.0190868	1.25285	0.325216	Up
Q3UIW5	Rnf10	E3 ubiquitin-protein ligase RNF10	0.00952877	1.25444	0.327041	Up
Q61469	Plpp1	Phospholipid phosphatase 1	0.0336362	1.25507	0.327773	Up
Q8C5W3	Tbcel	Tubulin-specific chaperone cofactor E-like protein	0.0103862	1.25619	0.329059	Up
Q99MS7	Ehbp1l1	EH domain-binding protein 1-like protein 1	0.00588194	1.2562	0.329063	Up
A2AAE1	4932438A13Rik	Bridge-like lipid transfer protein family member 1	0.0309942	1.25763	0.330703	Up
Q9JIZ9	Plscr3	Phospholipid scramblase 3	0.0015293	1.25829	0.331463	Up
Q9CRG1	Tm7sf3	Transmembrane 7 superfamily member 3	0.0446095	1.2593	0.332623	Up
Q99M01	Fars2	Phenylalanine--tRNA ligase, mitochondrial	0.0317181	1.2595	0.332856	Up
Q8VDP3	Mical1	[F-actin]-monooxygenase MICAL1	0.00327412	1.26051	0.334012	Up
Q8K1H1	Tdrd7	Tudor domain-containing protein 7	0.0301551	1.26115	0.33474	Up
Q7M759	Abhd17b	Alpha/beta hydrolase domain-containing protein 17B	0.0105438	1.26116	0.334757	Up
E9Q4N7	Arid1b	AT-rich interactive domain-containing protein 1B	0.0206908	1.26154	0.335191	Up
P39053	Dnm1	Dynamin-1	0.00286458	1.26227	0.336016	Up
Q69ZJ7	Ric1	Guanine nucleotide exchange factor subunit RIC1	0.000539174	1.26228	0.336032	Up
Q8C0Z1	Fam234a	Protein FAM234A	0.00558153	1.26415	0.338164	Up
Q640L3	Ccpg1	Cell cycle progression protein 1	0.0136567	1.26449	0.33856	Up
E9Q9R9	Dlg5	Disks large homolog 5	0.0345619	1.26456	0.33864	Up
Q99J79	Ddb2	DNA damage-binding protein 2	0.00754009	1.26466	0.338752	Up
O88838	Spsb2	SPRY domain-containing SOCS box protein 2	0.00962734	1.2663	0.340616	Up
O70374	Cbfa2t2	Protein CBFA2T2	0.0276162	1.26646	0.340796	Up
P36371	Tap2	Antigen peptide transporter 2	0.000201341	1.26736	0.341829	Up
Q80ZJ1	Rap2a	Ras-related protein Rap-2a	0.00331879	1.26781	0.342339	Up
Q8K337	Inpp5b	Type II inositol 1,4,5-trisphosphate 5-phosphatase	0.00912294	1.26803	0.342593	Up
Q8K2I9	Fbh1	F-box DNA helicase 1	0.0186648	1.27018	0.345037	Up
Q8C163	Exog	Nuclease EXOG, mitochondrial	0.0170348	1.27026	0.34512	Up
Q8K2G4	Bbs7	Bardet-Biedl syndrome 7 protein homolog	0.00608054	1.27084	0.345785	Up
Q64127	Trim24	Transcription intermediary factor 1-alpha	0.00397375	1.27115	0.346139	Up
Q8BUR4	Dock1	Dedicator of cytokinesis protein 1	0.00666517	1.27138	0.346401	Up
E9Q2E4	Hectd4	HECT domain E3 ubiquitin protein ligase 4	0.0149474	1.27183	0.346901	Up
Q6NWV3	Ift122	Intraflagellar transport protein 122 homolog	0.0208109	1.27289	0.348104	Up
Q60610	Tiam1	Rho guanine nucleotide exchange factor TIAM1	2.91612e-05	1.27306	0.348305	Up
Q3UUQ7	Pgap1	GPI inositol-deacylase	0.0385459	1.27336	0.348641	Up
Q91ZX7	Lrp1	Prolow-density lipoprotein receptor-related protein 1	0.0351456	1.27371	0.349035	Up
Q8BY87	Usp47	Ubiquitin carboxyl-terminal hydrolase 47	0.00729232	1.27394	0.349294	Up
Q9CYT6	Cap2	Adenylyl cyclase-associated protein 2	0.00288798	1.2741	0.349484	Up
Q80WQ9	Zbed4	Zinc finger BED domain-containing protein 4	0.0402729	1.27428	0.349683	Up
A3KGB4	Tbc1d8b	TBC1 domain family member 8B	0.00184143	1.27506	0.350562	Up
Q3ULJ3	Upf3a	UPF3 regulator of nonsense transcripts homolog A (Yeast)	0.0340023	1.27602	0.351649	Up
P42337	Pik3ca	Phosphatidylinositol 4,5-bisphosphate 3-kinase catalytic subunit alpha isoform	0.00255675	1.27607	0.351706	Up
Q9D142	Nudt14	Uridine diphosphate glucose pyrophosphatase NUDT14	0.0011349	1.27628	0.351946	Up
Q8CJ19	Mical3	[F-actin]-monooxygenase MICAL3	0.0262701	1.27661	0.352318	Up
P55014	Slc12a1	Solute carrier family 12 member 1	0.0338128	1.27703	0.352797	Up
Q6ZPJ0	Tex2	Testis-expressed protein 2	0.00854954	1.2771	0.352869	Up
Q91YE3	Egln1	Egl nine homolog 1	0.0119758	1.27761	0.353448	Up
Q9CYI0	5730455P16Rik	Protein Njmu-R1	0.00760742	1.27863	0.354598	Up
Q80TY0	Fnbp1	Formin-binding protein 1	0.00506813	1.27875	0.354733	Up
Q9DC22	Dcaf6	DDB1- and CUL4-associated factor 6	0.0287034	1.27904	0.355058	Up
Q8CGF1	Arhgap29	Rho GTPase-activating protein 29	0.0227834	1.27965	0.355748	Up
Q8C790	Fam221a	Protein FAM221A	0.0131174	1.27997	0.356113	Up
Q8CE72	Cplane1	Ciliogenesis and planar polarity effector 1	0.0406325	1.27998	0.356118	Up
Q62165	Dag1	Dystroglycan 1	0.0107984	1.28031	0.356491	Up
Q5S006	Lrrk2	Leucine-rich repeat serine/threonine-protein kinase 2	0.00094482	1.28188	0.358265	Up
Q9D924	Isca1	Iron-sulfur cluster assembly 1 homolog, mitochondrial	0.022874	1.28189	0.358272	Up
P20152	Vim	Vimentin	0.00482535	1.28499	0.36176	Up
Q8K1R7	Nek9	Serine/threonine-protein kinase Nek9	0.00114219	1.28546	0.362286	Up
Q9WV92	Epb41l3	Band 4.1-like protein 3	0.00495429	1.28586	0.362731	Up
Q8BYI8	Fam234b	Protein FAM234B	0.00242377	1.28671	0.363688	Up
Q9DCH6	Zfand6	AN1-type zinc finger protein 6	0.020373	1.28865	0.365859	Up
Q8BJL0	Smarcal1	SWI/SNF-related matrix-associated actin-dependent regulator of chromatin subfamily A-like protein 1	0.00592656	1.28873	0.365949	Up
P45952	Acadm	Medium-chain specific acyl-CoA dehydrogenase, mitochondrial	0.00220378	1.28948	0.366789	Up
Q9CR80	Fam32a	Protein FAM32A	0.0214533	1.28993	0.367289	Up
Q60855	Ripk1	Receptor-interacting serine/threonine-protein kinase 1	0.000148096	1.29042	0.367837	Up
Q9EPK2	Rp2	Protein XRP2	0.0470621	1.29064	0.368083	Up
A2ABG4	Tbc1d16	TBC1 domain family, member 16	0.04844	1.29165	0.369214	Up
O88393	Tgfbr3	Transforming growth factor beta receptor type 3	0.00251312	1.29237	0.370014	Up
Q60838	Dvl2	Segment polarity protein dishevelled homolog DVL-2	0.0177832	1.29293	0.370647	Up
P41183	Bcl6	B-cell lymphoma 6 protein homolog	0.0474421	1.29336	0.37112	Up
P49586	Pcyt1a	Choline-phosphate cytidylyltransferase A	0.00860172	1.29343	0.371197	Up
Q99KL7	Rab28	Ras-related protein Rab-28	0.002889	1.2935	0.37128	Up
Q9CWR0	Arhgef25	Rho guanine nucleotide exchange factor 25	0.0108796	1.29368	0.371479	Up
Q76I79	Ssh1	Protein phosphatase Slingshot homolog 1	0.0362343	1.29511	0.37307	Up
Q922C1	1700030K09Rik	Uncharacterized protein C19orf44 homolog	0.00437015	1.29642	0.374532	Up
Q68FL4	Ahcyl2	Putative adenosylhomocysteinase 3	0.0127645	1.29794	0.37622	Up
Q6DFX2	Antxr2	Anthrax toxin receptor 2	0.0149078	1.2988	0.377184	Up
Q8R0S1	Atf7	Cyclic AMP-dependent transcription factor ATF-7	0.00832539	1.29907	0.377474	Up
O09053	Wrn	Bifunctional 3'-5' exonuclease/ATP-dependent helicase WRN	0.00250558	1.29917	0.377592	Up
Q810J8	Zfyve1	Zinc finger FYVE domain-containing protein 1	0.0182693	1.29985	0.378349	Up
Q6A058	Armcx2	Armadillo repeat-containing X-linked protein 2	0.00378728	1.30055	0.379121	Up
Q8K0C9	Gmds	GDP-mannose 4,6 dehydratase	0.0146981	1.30218	0.380923	Up
P20782	Chrne	Acetylcholine receptor subunit epsilon	0.0139548	1.30279	0.38161	Up
Q920S3	Gatad1	GATA zinc finger domain-containing protein 1	0.00256582	1.30339	0.382264	Up
Q71FD7	Fblim1	Filamin-binding LIM protein 1	0.00381523	1.30359	0.382493	Up
Q8VCW8	Acsf2	Medium-chain acyl-CoA ligase ACSF2, mitochondrial	0.000182841	1.30406	0.38301	Up
Q6ZPG2	Wdr90	WD repeat-containing protein 90	0.041703	1.30434	0.383325	Up
A2AJI0	Map7d1	MAP7 domain-containing protein 1	0.00353508	1.30448	0.38348	Up
P97432	Nbr1	Next to BRCA1 gene 1 protein	0.00833973	1.30481	0.383836	Up
O88455	Dhcr7	7-dehydrocholesterol reductase	0.024815	1.30617	0.385344	Up
Q9R1R2	Trim3	Tripartite motif-containing protein 3	0.00807113	1.30736	0.386661	Up
Q60634	Flot2	Flotillin-2	0.0137454	1.30773	0.387061	Up
Q7TQI8	Tspyl2	Testis-specific Y-encoded-like protein 2	0.034403	1.30796	0.38732	Up
Q01405	Sec23a	Protein transport protein Sec23A	0.000569261	1.30844	0.387851	Up
O35954	Pitpnm1	Membrane-associated phosphatidylinositol transfer protein 1	0.0127474	1.30921	0.388698	Up
Q9JLM4	Zmym3	Zinc finger MYM-type protein 3	0.0255565	1.30974	0.389282	Up
Q6NXY1	Tbc1d31	TBC1 domain family member 31	0.00166698	1.30993	0.38949	Up
Q00493	Cpe	Carboxypeptidase E	0.0261428	1.31026	0.389852	Up
Q8VBW5	Bbx	HMG box transcription factor BBX	0.0270219	1.31029	0.389887	Up
Q8R0W6	Ndfip1	NEDD4 family-interacting protein 1	0.0104321	1.31041	0.39002	Up
Q8CG50	Rab43	Ras-related protein Rab-43	0.0465357	1.31074	0.390379	Up
Q91XT4	Sec16b	Protein transport protein Sec16B	0.0116211	1.31093	0.390596	Up
Q9QZ08	Nagk	N-acetyl-D-glucosamine kinase	0.0137836	1.31148	0.391194	Up
P50428	Arsa	Arylsulfatase A	0.00306495	1.31252	0.39234	Up
Q8BGA2	Lhfpl2	LHFPL tetraspan subfamily member 2 protein	0.017146	1.31306	0.392931	Up
Q61739	Itga6	Integrin alpha-6	0.0169739	1.31442	0.39443	Up
B2RXS3	Scaper	S phase cyclin A-associated protein in the ER	0.0225466	1.31465	0.394679	Up
Q3UU96	Cdc42bpa	Serine/threonine-protein kinase MRCK alpha	0.000288905	1.31619	0.396365	Up
Q9EPL9	Acox3	Peroxisomal acyl-coenzyme A oxidase 3	0.0037955	1.31623	0.396406	Up
Q0VGY8	Tanc1	Protein TANC1	0.000418496	1.31628	0.396471	Up
Q9WVL2	Stat2	Signal transducer and activator of transcription 2	0.00038971	1.31641	0.396611	Up
O35988	Sdc4	Syndecan-4	0.0400261	1.31678	0.397019	Up
Q68FM7	Arhgef11	Rho guanine nucleotide exchange factor (GEF) 11	0.0379493	1.31765	0.397965	Up
Q9D8V0	H13	Minor histocompatibility antigen H13	0.0486721	1.31777	0.398101	Up
O08586	Pten	Phosphatidylinositol 3,4,5-trisphosphate 3-phosphatase and dual-specificity protein phosphatase PTEN	0.000841811	1.3185	0.398894	Up
Q6PFE1	Klhl5	Kelch-like 5	0.0227422	1.31881	0.399232	Up
P97742	Cpt1a	Carnitine O-palmitoyltransferase 1, liver isoform	0.0313525	1.31942	0.399908	Up
Q80WV3	Chst2	Carbohydrate sulfotransferase 2	0.0487334	1.32033	0.400899	Up
Q5DTH5	Tshz1	Teashirt homolog 1	0.0352266	1.32196	0.402675	Up
Q3UJK4	Gtpbp2	GTP-binding protein 2	0.00187995	1.32226	0.403003	Up
Q6RI63	Fam120b	Constitutive coactivator of peroxisome proliferator-activated receptor gamma	0.00833298	1.32236	0.403114	Up
P53690	Mmp14	Matrix metalloproteinase-14	0.00357274	1.32472	0.405691	Up
Q7TSH8	Tmem94	Transmembrane protein 94	0.00859245	1.3265	0.407621	Up
Q9D772	Fam219a	Protein FAM219A	0.0442106	1.32656	0.407695	Up
Q9DCG2	Cd302	CD302 antigen	0.0413771	1.32716	0.408345	Up
Q9R1T4	Septin6	Septin-6	0.00241624	1.32721	0.408393	Up
Q8BHC9	Fut11	Alpha-(1,3)-fucosyltransferase 11	0.0026139	1.32752	0.408729	Up
Q8K2A1	Gulp1	PTB domain-containing engulfment adapter protein 1	0.00732659	1.32944	0.41082	Up
Q923Q2	Stard13	StAR-related lipid transfer protein 13	0.00449845	1.32949	0.41087	Up
P70451	Fer	Tyrosine-protein kinase Fer	0.00532852	1.32966	0.411056	Up
Q91ZV8	Adgra2	Adhesion G protein-coupled receptor A2	0.00752464	1.33006	0.411487	Up
Q9D8S3	Arfgap3	ADP-ribosylation factor GTPase-activating protein 3	0.000815026	1.33127	0.412799	Up
Q8C5H8	Nadk2	NAD kinase 2, mitochondrial	0.000932337	1.33162	0.413187	Up
Q80TF6	Stard9	StAR-related lipid transfer protein 9	0.0214443	1.3319	0.413485	Up
Q9WUP4	Srd5a3	Polyprenol reductase	0.018173	1.33256	0.414195	Up
Q9CY24	Tmem179b	Transmembrane protein 179B	0.0417236	1.33278	0.414436	Up
Q69ZB0	Lrrcc1	Leucine-rich repeat and coiled-coil domain-containing protein 1	0.0311974	1.33411	0.415879	Up
Q9QYB5	Add3	Gamma-adducin	0.000116444	1.3345	0.416299	Up
Q811J3	Ireb2	Iron-responsive element-binding protein 2	0.0021843	1.33517	0.417023	Up
P70324	Tbx3	T-box transcription factor TBX3	0.00775294	1.33577	0.41767	Up
P26618	Pdgfra	Platelet-derived growth factor receptor alpha	0.00527786	1.33632	0.41827	Up
Q9Z2Q6	Septin5	Septin-5	0.0381848	1.33654	0.418498	Up
A0A7N9VR94	Ahnak2	AHNAK nucleoprotein 2	0.000123643	1.33691	0.418902	Up
Q7TMA2	Zfp503	Zinc finger protein 503	0.00879696	1.33737	0.419399	Up
O08664	Bcl7c	B-cell CLL/lymphoma 7 protein family member C	0.00843034	1.33855	0.420669	Up
Q3U0V2	Tradd	Tumor necrosis factor receptor type 1-associated DEATH domain protein	0.00955612	1.34055	0.422823	Up
O88196	Ttc3	E3 ubiquitin-protein ligase TTC3	0.00281864	1.34056	0.422835	Up
Q91V01	Lpcat3	Lysophospholipid acyltransferase 5	0.00800827	1.34168	0.424044	Up
A2AUY4	Baz2b	Bromodomain adjacent to zinc finger domain protein 2B	0.00647288	1.34314	0.425612	Up
Q80WC3	Tnrc18	Trinucleotide repeat-containing gene 18 protein	0.011416	1.34317	0.425643	Up
Q6PFX9	Tnks	Poly [ADP-ribose] polymerase tankyrase-1	0.0041975	1.3433	0.42578	Up
Q9Z1X2	Ptdss2	Phosphatidylserine synthase 2	0.00351889	1.34343	0.425924	Up
Q924A2	Cic	Protein capicua homolog	0.00512743	1.34382	0.42634	Up
Q9JJZ6	Klf13	Krueppel-like factor 13	0.0291744	1.34435	0.426913	Up
Q3URV1	Tbc1d32	Protein broad-minded	0.000323088	1.34491	0.427508	Up
B1ART2	Vps13d	Vacuolar protein sorting 13D	0.00861276	1.34673	0.429461	Up
Q05A36	Mex3c	RNA-binding E3 ubiquitin-protein ligase MEX3C	0.0026512	1.34829	0.431126	Up
Q6TXD4	Dnmbp	Dynamin-binding protein	0.00206105	1.34944	0.432364	Up
Q9D291	Desi2	Deubiquitinase DESI2	0.000752865	1.35045	0.433441	Up
O35657	Neu1	Sialidase-1	0.00382905	1.35097	0.433996	Up
Q6JPI3	Med13l	Mediator of RNA polymerase II transcription subunit 13-like	0.00613357	1.35221	0.435317	Up
Q08093	Cnn2	Calponin-2	0.00120221	1.35308	0.436245	Up
Q6NSU3	Glt8d1	Glycosyltransferase 8 domain-containing protein 1	0.0449532	1.35317	0.436342	Up
Q9EPL0	Xylt2	Xylosyltransferase 2	0.00338172	1.3552	0.438506	Up
F8VPN4	Agl	Glycogen debranching enzyme	0.0102481	1.35643	0.439817	Up
Q6DFV3	Arhgap21	Rho GTPase-activating protein 21	0.0209534	1.35661	0.440007	Up
O88942	Nfatc1	Nuclear factor of activated T-cells, cytoplasmic 1	0.00376584	1.3578	0.441274	Up
Q8BXJ2	Trerf1	Transcriptional-regulating factor 1	0.0434474	1.36024	0.44386	Up
Q64317	Dlx1	Homeobox protein DLX-1	0.0174118	1.36032	0.443951	Up
Q99L43	Cds2	Phosphatidate cytidylyltransferase 2	0.00592581	1.36058	0.44422	Up
Q8BPN8	Dmxl2	DmX-like protein 2	0.0216871	1.36094	0.4446	Up
Q6NZK5	AW554918	Protein hinderin	0.0261003	1.36367	0.447494	Up
Q91WA6	Sharpin	Sharpin	0.0402033	1.36394	0.447781	Up
Q91WB7	Ubtd1	Ubiquitin domain-containing protein 1	0.0400457	1.36553	0.449459	Up
P16125	Ldhb	L-lactate dehydrogenase B chain	0.0222957	1.36619	0.450156	Up
D3YXJ0	Dgkh	Diacylglycerol kinase eta	0.000141648	1.36635	0.450328	Up
Q62036	Cep131	Centrosomal protein of 131 kDa	0.0150003	1.36688	0.450888	Up
Q5U4C9	Dyrk2	Dual specificity tyrosine-phosphorylation-regulated kinase 2	0.00146267	1.36706	0.45108	Up
Q8K370	Acad10	Acyl-CoA dehydrogenase family member 10	0.0121913	1.36785	0.451914	Up
Q8BWT5	Dip2a	Disco-interacting protein 2 homolog A	0.0174798	1.36821	0.452295	Up
O08665	Sema3a	Semaphorin-3A	0.0147644	1.36858	0.452675	Up
F7ABZ6	Dnah10	Dynein, axonemal, heavy chain 10	0.0239988	1.36979	0.453953	Up
Q9WUB0	Rbck1	RanBP-type and C3HC4-type zinc finger-containing protein 1	0.000152257	1.3709	0.455118	Up
Q80TA1	Selenoi	Ethanolaminephosphotransferase 1	0.0236889	1.3713	0.455544	Up
Q8BGQ4	Pomt2	Protein O-mannosyl-transferase 2	0.0296015	1.37139	0.455637	Up
Q9D0F9	Pgm1	Phosphoglucomutase-1	0.00113184	1.37333	0.45768	Up
Q64373	Bcl2l1	Bcl-2-like protein 1	0.00743808	1.37553	0.459992	Up
Q8VEK2	Rhbdd2	Rhomboid domain-containing protein 2	0.0278187	1.37564	0.460105	Up
Q9Z2H5	Epb41l1	Band 4.1-like protein 1	0.00378853	1.37671	0.461222	Up
Q9Z265	Chek2	Serine/threonine-protein kinase Chk2	0.0242906	1.37713	0.461667	Up
Q3UGP9	Lrrc58	Leucine-rich repeat-containing protein 58	0.0488871	1.37886	0.463478	Up
P46062	Sipa1	Signal-induced proliferation-associated protein 1	0.00185707	1.37914	0.463768	Up
Q80UG5	Septin9	Septin-9	0.00142498	1.37925	0.463882	Up
Q9JJC6	Rilpl1	RILP-like protein 1	0.0110164	1.37983	0.464485	Up
P21460	Cst3	Cystatin-C	0.0038151	1.38123	0.465958	Up
P70662	Ldb1	LIM domain-binding protein 1	0.00733754	1.38236	0.467135	Up
A2A699	Fam171a2	Protein FAM171A2	0.00435534	1.38252	0.467305	Up
Q8R3B1	Plcd1	1-phosphatidylinositol 4,5-bisphosphate phosphodiesterase delta-1	0.00504815	1.38268	0.467467	Up
Q91WR6	Ginm1	Glycoprotein integral membrane protein 1	0.0498667	1.38312	0.467924	Up
P17809	Slc2a1	Solute carrier family 2, facilitated glucose transporter member 1	0.0337172	1.38337	0.468189	Up
Q99PJ2	Trim8	E3 ubiquitin-protein ligase TRIM8	0.0301063	1.38409	0.468942	Up
Q8R3E3	Wipi1	WD repeat domain phosphoinositide-interacting protein 1	0.000870469	1.38445	0.469314	Up
Q64131	Runx3	Runt-related transcription factor 3	0.0281073	1.38609	0.471021	Up
O08736	Casp12	Caspase-12	0.00230277	1.3862	0.471134	Up
Q9QXG4	Acss2	Acetyl-coenzyme A synthetase, cytoplasmic	0.0250244	1.38701	0.471977	Up
Q7TMV1	Rnf139	E3 ubiquitin-protein ligase RNF139	0.0455182	1.38875	0.473787	Up
Q9D968	Hcfc2	Host cell factor 2	0.00271808	1.39011	0.475196	Up
Q8BLY2	Tarsl2	Threonine--tRNA ligase 2, cytoplasmic	0.000174458	1.39056	0.475671	Up
Q91UZ1	Plcb4	1-phosphatidylinositol 4,5-bisphosphate phosphodiesterase	0.0129235	1.39086	0.475976	Up
Q8K4Q8	Colec12	Collectin-12	0.018167	1.39117	0.476304	Up
Q9CZR3	Tomm40l	Mitochondrial import receptor subunit TOM40B	0.00514661	1.39118	0.476304	Up
A2ASQ1	Agrn	Agrin	0.00963057	1.39221	0.477377	Up
Q9DAM7	Tmem263	Transmembrane protein 263	0.0339055	1.39264	0.477823	Up
Q9R0E2	Plod1	Procollagen-lysine,2-oxoglutarate 5-dioxygenase 1	0.000743495	1.39338	0.478589	Up
Q91VH1	Adipor1	Adiponectin receptor protein 1	0.0279925	1.39443	0.479676	Up
P11609	Cd1d1	Antigen-presenting glycoprotein CD1d1	0.00916498	1.39591	0.481207	Up
P47226	Tes	Testin	0.0010248	1.39667	0.481996	Up
P56695	Wfs1	Wolframin	0.00147954	1.39758	0.482932	Up
Q8CCI5	Rybp	RING1 and YY1-binding protein	0.025589	1.39769	0.483045	Up
E9PYF4	Lmo7	LIM domain only 7	0.00162327	1.39816	0.483529	Up
Q6P7W2	Shkbp1	SH3KBP1-binding protein 1	0.00205586	1.3984	0.483776	Up
Q61211	Eif2d	Eukaryotic translation initiation factor 2D	0.0134452	1.39847	0.483851	Up
O55033	Nck2	Cytoplasmic protein NCK2	0.00805489	1.39907	0.484466	Up
Q9QYH6	Maged1	Melanoma-associated antigen D1	0.00582037	1.39911	0.484506	Up
Q925U4	Edem1	ER degradation-enhancing alpha-mannosidase-like protein 1	0.00585834	1.40155	0.487025	Up
Q60989	Xiap	E3 ubiquitin-protein ligase XIAP	0.0497423	1.40202	0.487507	Up
Q920L1	Fads1	Acyl-CoA (8-3)-desaturase	2.9926e-05	1.40283	0.488337	Up
P13020	Gsn	Gelsolin	2.94754e-05	1.40353	0.489064	Up
Q9Z1E4	Gys1	Glycogen [starch] synthase, muscle	0.00422044	1.4037	0.489237	Up
Q61127	Nab2	NGFI-A-binding protein 2	0.000341243	1.40398	0.489527	Up
Q60967	Papss1	Bifunctional 3'-phosphoadenosine 5'-phosphosulfate synthase 1	0.000238604	1.40418	0.489727	Up
Q3TEW6	Mpzl1	Myelin protein zero-like protein 1	0.0227714	1.40552	0.491103	Up
P49817	Cav1	Caveolin-1	0.0198716	1.40589	0.491486	Up
Q9JLT2	Treh	Trehalase	0.0286672	1.40659	0.4922	Up
O88844	Idh1	Isocitrate dehydrogenase [NADP] cytoplasmic	0.0320806	1.4066	0.492215	Up
Q8BIS1	Zfp9	Zinc finger protein 9	0.0242908	1.40765	0.493286	Up
Q9Z131	Sh3bp5	SH3 domain-binding protein 5	0.0117727	1.408	0.493651	Up
A2AM29	Mllt3	Protein AF-9	0.00381429	1.40882	0.494489	Up
P13595	Ncam1	Neural cell adhesion molecule 1	0.00960194	1.40918	0.494852	Up
Q9ERA0	Tfcp2	Alpha-globin transcription factor CP2	0.0178672	1.40927	0.494953	Up
Q91ZR4	Nek8	Serine/threonine-protein kinase Nek8	0.0331585	1.40955	0.495239	Up
Q8C761	Dync2i1	Cytoplasmic dynein 2 intermediate chain 1	0.0281734	1.41032	0.496021	Up
Q60899	Elavl2	ELAV-like protein 2	0.00281289	1.41253	0.498277	Up
Q9R1X5	Abcc5	ATP-binding cassette sub-family C member 5	0.00175779	1.4139	0.499675	Up
P58545	Btbd3	BTB/POZ domain-containing protein 3	0.0151608	1.41409	0.499876	Up
P11214	Plat	Tissue-type plasminogen activator	0.00110927	1.41461	0.500406	Up
Q5SYL3	2610507B11Rik	Bridge-like lipid transfer protein family member 2	0.00668533	1.41649	0.502324	Up
Q7TNC9	Inpp5a	Inositol polyphosphate-5-phosphatase A	0.00629617	1.41685	0.50269	Up
Q80VM4	Zfp579	Zinc finger protein 579	0.0435462	1.41851	0.504375	Up
Q6PER3	Mapre3	Microtubule-associated protein RP/EB family member 3	0.0358645	1.41967	0.505559	Up
Q8R3Q0	Saraf	Store-operated calcium entry-associated regulatory factor	0.00641081	1.42018	0.506073	Up
O35969	Gamt	Guanidinoacetate N-methyltransferase	0.0158327	1.42213	0.508049	Up
D0QMC3	Mndal	Myeloid cell nuclear differentiation antigen-like protein	0.010655	1.42418	0.510133	Up
Q8K201	9530068E07Rik	Keratinocyte-associated transmembrane protein 2	0.00427433	1.4258	0.511776	Up
O54940	Bnip2	BCL2/adenovirus E1B 19 kDa protein-interacting protein 2	0.00336272	1.42643	0.512412	Up
O35904	Pik3cd	Phosphatidylinositol 4,5-bisphosphate 3-kinase catalytic subunit delta isoform	0.0388818	1.42731	0.513298	Up
P37889	Fbln2	Fibulin-2	0.00460924	1.42762	0.513612	Up
A2A8L5	Ptprf	Receptor-type tyrosine-protein phosphatase F	0.00189355	1.42943	0.515444	Up
P97450	Atp5j	ATP synthase-coupling factor 6, mitochondrial	0.0212735	1.42973	0.515744	Up
Q80TR1	Adgrl1	Adhesion G protein-coupled receptor L1	0.030107	1.42989	0.515899	Up
Q8CE94	Slc16a13	Monocarboxylate transporter 13	0.00873921	1.43012	0.516134	Up
Q60716	P4ha2	Prolyl 4-hydroxylase subunit alpha-2	0.00295779	1.43041	0.516424	Up
Q811F1	Zbtb41	Zinc finger and BTB domain-containing protein 41	0.0328524	1.43222	0.51825	Up
Q91ZJ5	Ugp2	UTP--glucose-1-phosphate uridylyltransferase	0.00101127	1.43504	0.521086	Up
P97313	Prkdc	DNA-dependent protein kinase catalytic subunit	0.00252853	1.43549	0.521547	Up
P54761	Ephb4	Ephrin type-B receptor 4	0.0164865	1.4355	0.521558	Up
P70665	Siae	Sialate O-acetylesterase	0.0216106	1.43557	0.521624	Up
P0CL69	Zfp703	Zinc finger protein 703	0.0385571	1.4359	0.521959	Up
Q6A037	N4bp1	NEDD4-binding protein 1	0.000258576	1.43735	0.523414	Up
Q61292	Lamb2	Laminin subunit beta-2	0.00295433	1.43763	0.523695	Up
Q8C0L6	Paox	Peroxisomal N(1)-acetyl-spermine/spermidine oxidase	0.0479173	1.43887	0.524937	Up
Q8K1L0	Creb5	Cyclic AMP-responsive element-binding protein 5	0.00326785	1.43889	0.52496	Up
Q8BGP5	Tmem127	Transmembrane protein 127	0.00340027	1.43993	0.525998	Up
Q60987	Foxg1	Forkhead box protein G1	0.013184	1.44051	0.526583	Up
H3BKQ3	Evi5l	Ecotropic viral integration site 5 like	0.0238623	1.44163	0.527701	Up
Q5SPL2	Phf12	PHD finger protein 12	0.0152083	1.44184	0.527909	Up
Q3UQ44	Iqgap2	Ras GTPase-activating-like protein IQGAP2	0.0461617	1.44216	0.528228	Up
Q62283	Tspan7	Tetraspanin-7	0.0443067	1.44615	0.532214	Up
B7ZNG0	Kif7	Kinesin-like protein KIF7	0.0415958	1.44837	0.534434	Up
Q3U5C8	Arhgef16	Rho guanine nucleotide exchange factor 16	0.0435557	1.44866	0.534714	Up
P14404	Mecom	Histone-lysine N-methyltransferase MECOM	0.00692813	1.44929	0.535343	Up
P54754	Ephb3	Ephrin type-B receptor 3	0.0122459	1.44957	0.535624	Up
Q8BFP9	Pdk1	[Pyruvate dehydrogenase (acetyl-transferring)] kinase isozyme 1, mitochondrial	0.00364463	1.45151	0.537556	Up
P98063	Bmp1	Bone morphogenetic protein 1	0.0033543	1.45499	0.541011	Up
Q8R0P4	Aamdc	Mth938 domain-containing protein	0.00801531	1.4571	0.543095	Up
P97333	Nrp1	Neuropilin-1	0.0449324	1.4614	0.547352	Up
Q6GQX2	Nckap5l	Nck-associated protein 5-like	0.0354294	1.46287	0.5488	Up
Q9QXL1	Kif21b	Kinesin-like protein KIF21B	0.0267771	1.4643	0.550211	Up
P28653	Bgn	Biglycan	0.00064365	1.46441	0.550324	Up
Q9R049	Amfr	E3 ubiquitin-protein ligase AMFR	0.0100919	1.46496	0.550864	Up
E9Q616	Ahnak	AHNAK nucleoprotein (desmoyokin)	0.00212601	1.46659	0.552465	Up
Q8CGE9	Rgs12	Regulator of G-protein signaling 12	0.0406853	1.46712	0.552982	Up
Q9D0V7	Ebag9	Receptor-binding cancer antigen expressed on SiSo cells	0.0130211	1.46758	0.553437	Up
A4Q9F0	Ttll7	Tubulin polyglutamylase TTLL7	0.000535709	1.46974	0.55556	Up
P35762	Cd81	CD81 antigen	0.047744	1.47084	0.556637	Up
Q8BST6	Peli2	E3 ubiquitin-protein ligase pellino homolog 2	0.00658091	1.47343	0.559176	Up
Q9JHZ2	Ank	Progressive ankylosis protein	0.0238311	1.47686	0.562528	Up
Q62407	Speg	Striated muscle-specific serine/threonine-protein kinase	0.00813612	1.47747	0.563125	Up
A0A1B0GRB6	Brd3os	Bromodomain containing 3, opposite strand	0.0450871	1.47767	0.563328	Up
Q9JIL5	Tulp4	Tubby-related protein 4	0.00094709	1.47777	0.563417	Up
O88572	Lrp6	Low-density lipoprotein receptor-related protein 6	0.0189054	1.47869	0.564319	Up
P97314	Csrp2	Cysteine and glycine-rich protein 2	0.00388766	1.47945	0.565062	Up
B1AR17	Chd3	DNA helicase	0.00208336	1.48023	0.565817	Up
Q812A5	Prr5	Proline-rich protein 5	0.0292252	1.48038	0.565966	Up
Q8R310	Tmcc3	Transmembrane and coiled-coil domain protein 3	0.0122054	1.48109	0.566656	Up
Q91WE4	BC031181	UPF0729 protein C18orf32 homolog	0.0171957	1.48314	0.568656	Up
Q8BG92	Clvs2	Clavesin-2	0.0302239	1.48536	0.570815	Up
Q64707	Zrsr1	U2 small nuclear ribonucleoprotein auxiliary factor 35 kDa subunit-related protein 1	0.0177862	1.48726	0.572657	Up
Q8BH52	Creb3l2	Cyclic AMP-responsive element-binding protein 3-like protein 2	0.00754749	1.48822	0.573589	Up
Q61532	Mapk6	Mitogen-activated protein kinase 6	0.048576	1.48824	0.573611	Up
Q9DBS5	Klc4	Kinesin light chain 4	0.000347193	1.48906	0.574405	Up
Q9R0D8	Wdr54	WD repeat-containing protein 54	0.0359608	1.48946	0.574794	Up
Q8BN58	Arhgap28	Rho GTPase-activating protein 28	7.803e-05	1.48969	0.575016	Up
P16330	Cnp	2',3'-cyclic-nucleotide 3'-phosphodiesterase	0.000104034	1.49016	0.575471	Up
O70405	Ulk1	Serine/threonine-protein kinase ULK1	0.00860347	1.49048	0.575775	Up
P20444	Prkca	Protein kinase C alpha type	0.00199368	1.49078	0.576072	Up
Q9WTS2	Fut8	Alpha-(1,6)-fucosyltransferase	0.00029635	1.49151	0.576777	Up
P35276	Rab3d	Ras-related protein Rab-3D	0.0276561	1.49216	0.577403	Up
B2RRL2	Jrkl	Jerky protein homolog-like	0.0163026	1.49261	0.577841	Up
Q9CQS4	Slc25a46	Mitochondrial outer membrane protein SLC25A46	0.0354547	1.49431	0.579479	Up
Q3TMW1	Ccdc102a	Coiled-coil domain-containing protein 102A	0.000216027	1.49502	0.580163	Up
Q5FWH2	Unkl	Putative E3 ubiquitin-protein ligase UNKL	0.0251134	1.49505	0.580194	Up
P55065	Pltp	Phospholipid transfer protein	0.00425435	1.49773	0.582777	Up
P98078	Dab2	Disabled homolog 2	0.026947	1.49895	0.58395	Up
Q62470	Itga3	Integrin alpha-3	0.00681284	1.5023	0.587172	Up
Q80SZ7	Gng5	Guanine nucleotide-binding protein G(I)/G(S)/G(O) subunit gamma-5	0.0103874	1.50367	0.588492	Up
Q8BMQ3	Bnc2	Zinc finger protein basonuclin-2	0.0249571	1.50374	0.588553	Up
Q8C5L6	Inpp5k	Inositol polyphosphate 5-phosphatase K	0.0133944	1.50376	0.588573	Up
Q8BHW2	Oscp1	Protein OSCP1	0.00356204	1.50737	0.592034	Up
Q9R045	Angptl2	Angiopoietin-related protein 2	0.00306986	1.50866	0.59327	Up
Q8CHG7	Rapgef2	Rap guanine nucleotide exchange factor 2	0.00155177	1.51152	0.596003	Up
Q9JMG3	Tmub1	Transmembrane and ubiquitin-like domain-containing protein 1	0.0371013	1.51367	0.598052	Up
Q8K0U4	Hspa12a	Heat shock 70 kDa protein 12A	0.000214399	1.51369	0.598071	Up
P59222	Scarf2	Scavenger receptor class F member 2	0.0345622	1.51408	0.598444	Up
O35874	Slc1a4	Neutral amino acid transporter A	0.0157123	1.51426	0.598612	Up
O35459	Ech1	Delta(3,5)-Delta(2,4)-dienoyl-CoA isomerase, mitochondrial	0.000212038	1.51459	0.598923	Up
Q8C180	Frs2	Fibroblast growth factor receptor substrate 2	0.00246627	1.51543	0.59973	Up
Q62273	Slc26a2	Sulfate transporter	0.0436425	1.5163	0.600559	Up
Q9DB32	Haghl	Hydroxyacylglutathione hydrolase-like protein	0.00137876	1.518	0.602175	Up
P11152	Lpl	Lipoprotein lipase	0.00221321	1.51849	0.602638	Up
Q05793	Hspg2	Basement membrane-specific heparan sulfate proteoglycan core protein	0.00365242	1.51947	0.603568	Up
Q9D219	Bcl9	B-cell CLL/lymphoma 9 protein	0.00333536	1.5198	0.603881	Up
B0V2N1	Ptprs	Receptor-type tyrosine-protein phosphatase S	0.00612241	1.52323	0.607136	Up
P58283	Rnf216	E3 ubiquitin-protein ligase RNF216	0.000993654	1.52462	0.608447	Up
Q9CR61	Ndufb7	NADH dehydrogenase [ubiquinone] 1 beta subcomplex subunit 7	0.0341849	1.52961	0.613163	Up
Q5F2L2	Fut10	Alpha-(1,3)-fucosyltransferase 10	0.0344763	1.53012	0.613649	Up
Q8CF93	Galnt13	Polypeptide N-acetylgalactosaminyltransferase 13	0.0274503	1.5328	0.616174	Up
O54714	Pias3	E3 SUMO-protein ligase PIAS3	0.00375104	1.53541	0.618628	Up
P70180	Npr3	Atrial natriuretic peptide receptor 3	0.0015064	1.53712	0.620227	Up
Q8CHX7	Rftn2	Raftlin-2	0.001658	1.53915	0.622135	Up
Q6PB60	Bhlhb9	G protein-coupled receptor associated sorting protein 3	0.0113984	1.53961	0.622564	Up
O35445	Rnf5	E3 ubiquitin-protein ligase RNF5	0.003342	1.54109	0.623947	Up
Q8BX05	Gk5	Putative glycerol kinase 5	0.0320174	1.54246	0.62523	Up
P60824	Cirbp	Cold-inducible RNA-binding protein	0.0041488	1.5429	0.625647	Up
Q8BGF6	Elmod2	ELMO domain-containing protein 2	0.0185265	1.54426	0.626912	Up
Q9WUA3	Pfkp	ATP-dependent 6-phosphofructokinase, platelet type	5.51016e-05	1.5495	0.631798	Up
P07091	S100a4	Protein S100-A4	0.00114577	1.55007	0.632332	Up
Q7TT36	Adgra3	Adhesion G protein-coupled receptor A3	0.01469	1.5518	0.633938	Up
Q9JI99	Sgpp1	Sphingosine-1-phosphate phosphatase 1	0.00730494	1.55206	0.634183	Up
O88653	Lamtor3	Ragulator complex protein LAMTOR3	0.00422637	1.55277	0.634845	Up
O54890	Itgb3	Integrin beta-3	0.0369983	1.55325	0.635294	Up
Q7TT15	Galnt17	Polypeptide N-acetylgalactosaminyltransferase 17	0.0455024	1.55351	0.635528	Up
O89051	Itm2b	Integral membrane protein 2B	0.00783396	1.5542	0.636175	Up
Q80U04	Pja2	E3 ubiquitin-protein ligase Praja-2	0.00706416	1.55454	0.636487	Up
Q60772	Cdkn2c	Cyclin-dependent kinase 4 inhibitor C	0.00524765	1.55542	0.637304	Up
Q6AW69	Cgnl1	Cingulin-like protein 1	0.0020809	1.55591	0.637759	Up
Q8BG60	Txnip	Thioredoxin-interacting protein	0.0185198	1.5561	0.637934	Up
P10107	Anxa1	Annexin A1	0.00895696	1.5584	0.640068	Up
Q9QYC0	Add1	Alpha-adducin	8.46783e-05	1.56083	0.642316	Up
Q8BGZ2	Fam168a	Protein FAM168A	0.0230751	1.56149	0.642923	Up
Q62059	Vcan	Versican core protein	0.00142685	1.56482	0.645996	Up
Q7TMI3	Uhrf2	E3 ubiquitin-protein ligase UHRF2	0.000336948	1.56569	0.646801	Up
Q9WVJ9	Efemp2	EGF-containing fibulin-like extracellular matrix protein 2	0.0194551	1.56633	0.647391	Up
Q8CJ40	Crocc	Rootletin	0.0133987	1.56736	0.648335	Up
O35149	Slc30a4	Probable proton-coupled zinc antiporter SLC30A4	0.000484468	1.56938	0.650192	Up
Q05BC3	Eml1	Echinoderm microtubule-associated protein-like 1	0.000797554	1.57193	0.652541	Up
Q99LL3	Chst12	Carbohydrate sulfotransferase 12	0.0475391	1.57323	0.65373	Up
Q8VE94	Fam110c	Protein FAM110C	0.000903135	1.57429	0.654705	Up
Q3UGF1	Wdr19	WD repeat-containing protein 19	0.00637454	1.57529	0.655621	Up
Q8BK30	Ndufv3	NADH dehydrogenase [ubiquinone] flavoprotein 3, mitochondrial	0.0267566	1.57607	0.656329	Up
Q9Z2B5	Eif2ak3	Eukaryotic translation initiation factor 2-alpha kinase 3	0.00264276	1.58052	0.660402	Up
Q9R0B9	Plod2	Procollagen-lysine,2-oxoglutarate 5-dioxygenase 2	0.00791874	1.58831	0.667489	Up
Q61490	Alcam	CD166 antigen	0.00167609	1.59037	0.669359	Up
Q9WVC3	Cav2	Caveolin-2	0.0375475	1.59094	0.669881	Up
A0A1Y7VK00	Zfp825	Zinc finger protein 825	0.0384278	1.59268	0.671458	Up
Q9Z2V6	Hdac5	Histone deacetylase 5	0.00782524	1.5937	0.672384	Up
Q6DID7	Wls	Protein wntless homolog	0.000565388	1.59985	0.677936	Up
P11862	Gas2	Growth arrest-specific protein 2	0.0179799	1.60163	0.679545	Up
Q3TPR7	Tmem184c	Transmembrane protein 184C	0.0112775	1.60218	0.680037	Up
Q9WVB3	Tle6	Transducin-like enhancer protein 6	0.00502226	1.60349	0.681215	Up
P19091	Ar	Androgen receptor	0.000725729	1.60429	0.681937	Up
Q8C8V1	Zxdc	Zinc finger protein ZXDC	0.00630338	1.60561	0.683123	Up
Q60954	Meis1	Homeobox protein Meis1	0.0480104	1.60826	0.6855	Up
Q80ST9	Lca5	Lebercilin	0.010186	1.60915	0.686302	Up
Q8CI19	Pdgfc	Platelet-derived growth factor C	0.0221062	1.60998	0.687045	Up
P18911	Rarg	Retinoic acid receptor gamma	0.0422316	1.61024	0.68728	Up
P97946	Vegfd	Vascular endothelial growth factor D	0.0151555	1.61076	0.687741	Up
Q9DBD2	Marchf8	E3 ubiquitin-protein ligase MARCHF8	0.00211387	1.612	0.68885	Up
Q3UHQ6	Dop1b	Protein dopey-2	0.00218112	1.61225	0.689079	Up
Q9ET54	Palld	Palladin	3.42662e-05	1.61228	0.689102	Up
Q67FY2	Bcl9l	B-cell CLL/lymphoma 9-like protein	0.00633035	1.61446	0.691054	Up
Q8BX90	Fndc3a	Fibronectin type-III domain-containing protein 3A	0.000834257	1.61551	0.691989	Up
Q9JKZ2	Slc5a3	Sodium/myo-inositol cotransporter	0.0327084	1.61695	0.693279	Up
Q8K2Y3	Eva1b	Protein eva-1 homolog B	0.0133155	1.61702	0.693338	Up
Q149L6	Dnajb14	DnaJ homolog subfamily B member 14	0.00542259	1.61786	0.694083	Up
Q9CQV4	Retreg3	Reticulophagy regulator 3	0.00283333	1.62126	0.697118	Up
Q5DTZ0	Nynrin	Protein NYNRIN	0.0158862	1.62469	0.70016	Up
Q02357	Ank1	Ankyrin-1	0.0430118	1.62525	0.700662	Up
P04925	Prnp	Major prion protein	0.0202546	1.62549	0.700872	Up
Q80TS8	Sel1l3	Protein sel-1 homolog 3	0.0220724	1.62848	0.703527	Up
P28359	Hoxd10	Homeobox protein Hox-D10	0.00488317	1.62856	0.703598	Up
B2RXC2	Itpkb	Kinase	0.00266273	1.62898	0.703968	Up
Q8BR76	Tmem67	Meckelin	0.0252265	1.62936	0.704306	Up
Q7TNH6	Nphp3	Nephrocystin-3	0.0446951	1.62943	0.704367	Up
Q9CX83	Armcx1	Armadillo repeat-containing X-linked protein 1	0.000715382	1.62999	0.704863	Up
P97873	Loxl1	Lysyl oxidase homolog 1	0.00821942	1.63198	0.706621	Up
Q9D6U8	Fam162a	Protein FAM162A	0.02444	1.63295	0.707481	Up
Q5DU25	Iqsec2	IQ motif and SEC7 domain-containing protein 2	0.000799522	1.633	0.707529	Up
Q66T02	Plekhg5	Pleckstrin homology domain-containing family G member 5	0.00315276	1.63655	0.710655	Up
Q8CC35	Synpo	Synaptopodin	0.000272481	1.63932	0.713099	Up
Q9ER67	Maged2	MAGE family member D2	0.000196299	1.63959	0.713333	Up
Q8C522	Endod1	Endonuclease domain-containing 1 protein	0.00454053	1.64026	0.713923	Up
Q6DIC0	Smarca2	Probable global transcription activator SNF2L2	0.00737304	1.64194	0.715399	Up
Q9QXJ1	Apbb1	Amyloid beta precursor protein binding family B member 1	0.00236598	1.64257	0.715955	Up
O54724	Cavin1	Caveolae-associated protein 1	0.000825195	1.64257	0.715958	Up
Q9R0M8	Slc35a2	UDP-galactose translocator	0.00191037	1.64274	0.716103	Up
Q925H1	Trps1	Zinc finger transcription factor Trps1	0.000238312	1.64278	0.716139	Up
Q8BH64	Ehd2	EH domain-containing protein 2	6.24202e-05	1.64487	0.717976	Up
Q01815	Cacna1c	Voltage-dependent L-type calcium channel subunit alpha-1C	0.00848897	1.64559	0.718607	Up
Q3V1G4	Olfml2b	Olfactomedin-like protein 2B	0.00638844	1.64681	0.719674	Up
Q9QYR6	Map1a	Microtubule-associated protein 1A	0.00208045	1.64854	0.721191	Up
Q8BKU8	Tmem87b	Transmembrane protein 87B	0.0134583	1.65018	0.722627	Up
Q9ERR8	Zfp319	Zinc finger protein 319	0.0211481	1.65317	0.725237	Up
Q6X893	Slc44a1	Choline transporter-like protein 1	0.000152775	1.65543	0.727209	Up
Q9DBV4	Mxra8	Matrix remodeling-associated protein 8	0.0053292	1.65764	0.729134	Up
Q80U38	Khnyn	Protein KHNYN	0.0108954	1.65797	0.729419	Up
P51655	Gpc4	Glypican-4	0.000162157	1.6584	0.729791	Up
Q9DBZ1	Ikbip	Inhibitor of nuclear factor kappa-B kinase-interacting protein	0.000862351	1.6586	0.729966	Up
O08917	Flot1	Flotillin-1	0.00544173	1.65939	0.730652	Up
Q8VCE9	Plekhh3	Pleckstrin homology domain-containing family H member 3	0.000632828	1.66008	0.731249	Up
P29351	Ptpn6	Tyrosine-protein phosphatase non-receptor type 6	0.000281772	1.66477	0.735325	Up
P43135	Nr2f2	COUP transcription factor 2	0.000213325	1.66673	0.737019	Up
Q8BXN7	Ppm1k	Protein phosphatase 1K, mitochondrial	0.0021885	1.66674	0.737029	Up
Q60980	Klf3	Krueppel-like factor 3	0.00530978	1.67045	0.74024	Up
P70414	Slc8a1	Sodium/calcium exchanger 1	3.25952e-05	1.67179	0.741392	Up
Q3TPJ7	Midn	Midnolin	0.00319525	1.67271	0.742191	Up
Q8BG19	Tmtc4	Protein O-mannosyl-transferase TMTC4	0.00758129	1.67352	0.742889	Up
Q9QZA0	Car5b	Carbonic anhydrase 5B, mitochondrial	0.000896495	1.67392	0.743229	Up
Q6PGE4	Zfp316	Zinc finger protein 316	0.0433899	1.67503	0.744191	Up
Q91XE4	Acy3	N-acyl-aromatic-L-amino acid amidohydrolase (carboxylate-forming)	0.000223416	1.67705	0.745924	Up
Q9CWF6	Bbs2	Bardet-Biedl syndrome 2 protein homolog	0.0345665	1.67721	0.746063	Up
Q07802	Ebf1	Transcription factor COE1	4.35147e-05	1.67749	0.7463	Up
P46414	Cdkn1b	Cyclin-dependent kinase inhibitor 1B	0.00336924	1.67788	0.746638	Up
Q9Z1P7	Kank3	KN motif and ankyrin repeat domain-containing protein 3	0.0233674	1.67841	0.747093	Up
Q9Z0U1	Tjp2	Tight junction protein ZO-2	0.000142302	1.6785	0.747172	Up
Q8VCT9	Tesk2	Dual specificity testis-specific protein kinase 2	0.000280232	1.68063	0.749006	Up
Q4FZC9	Syne3	Nesprin-3	0.00897196	1.68162	0.749851	Up
O08919	Numbl	Numb-like protein	0.0164574	1.68578	0.753413	Up
Q08775	Runx2	Runt-related transcription factor 2	0.000173148	1.68631	0.753866	Up
Q99K41	Emilin1	EMILIN-1	0.000757272	1.68653	0.754058	Up
Q3UFT3	Garem1	GRB2-associated and regulator of MAPK protein	0.000598503	1.68687	0.754345	Up
Q3UHK6	Tenm4	Teneurin-4	0.0341512	1.69169	0.758465	Up
Q61062	Dvl3	Segment polarity protein dishevelled homolog DVL-3	0.0133963	1.69507	0.761348	Up
Q8JZZ7	Adgrl2	Adhesion G protein-coupled receptor L2	0.000686829	1.69569	0.761869	Up
Q8CIW6	Slc26a6	Solute carrier family 26 member 6	0.00914045	1.69695	0.762948	Up
A2CG49	Kalrn	Kalirin	0.0221852	1.69842	0.764191	Up
Q6KAU7	Plekhg2	Pleckstrin homology domain-containing family G member 2	0.0166089	1.70577	0.770422	Up
Q5NCE8	Mrs2	Magnesium transporter MRS2 homolog, mitochondrial	0.00395174	1.70657	0.771098	Up
P53349	Map3k1	Mitogen-activated protein kinase kinase kinase 1	7.32556e-05	1.7083	0.772565	Up
Q3U3E2	Fam117b	Protein FAM117B	0.00393728	1.71193	0.775622	Up
Q6P5F7	Ttyh3	Protein tweety homolog 3	0.00114741	1.71607	0.779109	Up
Q5SYD0	Myo1d	Unconventional myosin-Id	1.9004e-06	1.72039	0.782735	Up
Q91VU8	Ptov1	Prostate tumor-overexpressed gene 1 protein homolog	0.00113278	1.72515	0.786726	Up
Q9EQJ0	Tpcn1	Two pore calcium channel protein 1	0.0327159	1.72586	0.787312	Up
P70227	Itpr3	Inositol 1,4,5-trisphosphate receptor type 3	5.18722e-05	1.7267	0.788015	Up
Q80U59	D5Ertd579e	Uncharacterized protein KIAA0232	0.0288899	1.7297	0.790519	Up
Q80Y84	Kdm5b	Lysine-specific demethylase 5B	0.00944636	1.72988	0.790672	Up
O54743	Foxf2	Forkhead box protein F2	0.00139262	1.73445	0.794482	Up
P43407	Sdc2	Syndecan-2	0.00198361	1.73773	0.7972	Up
Q8C669	Peli1	E3 ubiquitin-protein ligase pellino homolog 1	0.0110452	1.73984	0.798954	Up
Q8C147	Dock8	Dedicator of cytokinesis protein 8	0.000370367	1.74004	0.799122	Up
P20067	Id1	DNA-binding protein inhibitor ID-1	0.00224612	1.74051	0.799507	Up
Q9R257	Hebp1	Heme-binding protein 1	0.0202457	1.7406	0.799586	Up
Q8VHG2	Amot	Angiomotin	0.000124562	1.74073	0.799693	Up
Q8VBY2	Camkk1	Calcium/calmodulin-dependent protein kinase kinase 1	0.0193159	1.74258	0.801229	Up
Q04998	Inhba	Inhibin beta A chain	0.00444244	1.74359	0.802057	Up
P63011	Rab3a	Ras-related protein Rab-3A	0.00296045	1.7483	0.80595	Up
P97798	Neo1	Neogenin	9.9895e-05	1.74987	0.807248	Up
Q3U4I7	Pyroxd2	Pyridine nucleotide-disulfide oxidoreductase domain-containing protein 2	0.0091637	1.74994	0.807306	Up
Q9JIP6	Fzd2	Frizzled-2	0.014555	1.75593	0.812235	Up
O70309	Itgb5	Integrin beta-5	0.00150757	1.75993	0.815518	Up
Q64700	Rbl2	Retinoblastoma-like protein 2	0.00374949	1.76153	0.816829	Up
P56389	Cda	Cytidine deaminase	0.0111152	1.76199	0.817202	Up
Q9D1F0	Rtl8a	CAAX box 1 homolog A (Human)	0.0125447	1.76483	0.819528	Up
Q8VCW4	Unc93b1	Protein unc-93 homolog B1	0.0242066	1.76686	0.821186	Up
Q9EPQ7	Stard5	StAR-related lipid transfer protein 5	0.0110083	1.76724	0.821497	Up
Q8BZF8	Pgm5	Phosphoglucomutase-like protein 5	0.0377359	1.76906	0.822985	Up
Q9D3F7	Ddit4	DNA damage-inducible transcript 4 protein	0.0444066	1.78178	0.83332	Up
Q91XC8	Dap	Death-associated protein 1	0.00458578	1.78588	0.836637	Up
Q9Z329	Itpr2	Inositol 1,4,5-trisphosphate receptor type 2	0.0255935	1.78588	0.836639	Up
Q8CG71	P3h2	Prolyl 3-hydroxylase 2	0.00152568	1.79265	0.842092	Up
Q91VY5	Kdm4b	Lysine-specific demethylase 4B	0.000684314	1.79437	0.843475	Up
P28076	Psmb9	Proteasome subunit beta type-9	0.000743638	1.799	0.847196	Up
Q8R1G6	Pdlim2	PDZ and LIM domain protein 2	4.09092e-05	1.79977	0.847813	Up
Q8HW98	Iglon5	IgLON family member 5	0.016824	1.80362	0.850892	Up
P41778	Pbx1	Pre-B-cell leukemia transcription factor 1	6.11106e-05	1.8062	0.852954	Up
Q8BML1	Mical2	[F-actin]-monooxygenase MICAL2	0.000450987	1.80668	0.853337	Up
Q9WTS6	Tenm3	Teneurin-3	0.000245205	1.81248	0.857962	Up
O88829	St3gal5	Lactosylceramide alpha-2,3-sialyltransferase	0.00373388	1.82047	0.864309	Up
Q8R0A7	6430548M08Rik	Uncharacterized protein KIAA0513	0.00196886	1.82516	0.868023	Up
P20065	Tmsb4x	Thymosin beta-4	0.034977	1.82958	0.871513	Up
Q8BTG7	Ndrg4	Protein NDRG4	0.0164325	1.83218	0.873561	Up
P98199	Atp8b2	Phospholipid-transporting ATPase ID	0.00536899	1.83384	0.87487	Up
Q62312	Tgfbr2	TGF-beta receptor type-2	2.38466e-05	1.83825	0.878329	Up
Q91VJ2	Cavin3	Caveolae-associated protein 3	0.00329333	1.84491	0.883551	Up
Q99P58	Rab27b	Ras-related protein Rab-27B	0.00139625	1.84537	0.883909	Up
B2RXR6	Ankrd44	Serine/threonine-protein phosphatase 6 regulatory ankyrin repeat subunit B	0.0141931	1.84805	0.886007	Up
Q8CGN4	Bcor	BCL-6 corepressor	0.000314763	1.84969	0.887283	Up
Q6PFQ7	Rasa4	Ras GTPase-activating protein 4	0.000104015	1.85279	0.8897	Up
O35066	Kif3c	Kinesin-like protein KIF3C	0.00305967	1.85512	0.89151	Up
Q9Z2I2	Fkbp1b	Peptidyl-prolyl cis-trans isomerase FKBP1B	0.000673404	1.85961	0.894999	Up
Q80Y83	Dixdc1	Dixin	0.00440777	1.86844	0.901831	Up
Q52KR3	Prune2	Protein prune homolog 2	0.00114058	1.87147	0.904172	Up
Q6Q477	Atp2b4	Plasma membrane calcium-transporting ATPase 4	0.0437138	1.87386	0.906016	Up
P15702	Spn	Leukosialin	0.00240148	1.87878	0.909794	Up
Q8CGB6	Tns2	Tensin-2	0.000633415	1.87938	0.910255	Up
Q811Q9	Pcyt1b	Choline-phosphate cytidylyltransferase B	0.00308561	1.87973	0.910528	Up
Q91WT7	Akr1c14	3-alpha-hydroxysteroid dehydrogenase type 1	0.000899762	1.87996	0.910699	Up
Q9D281	Fam114a1	Protein Noxp20	0.000320394	1.88245	0.912613	Up
Q9CPN9	2210010C04Rik	RIKEN cDNA 2210010C04 gene	0.0126646	1.88674	0.915895	Up
P59024	Fkbp14	Peptidyl-prolyl cis-trans isomerase FKBP14	0.00173026	1.89118	0.919289	Up
Q9WTP2	Spry4	Protein sprouty homolog 4	0.0011825	1.89262	0.920387	Up
Q9EQS3	Mycbp	c-Myc-binding protein	0.0442755	1.89536	0.922471	Up
P24472	Gsta4	Glutathione S-transferase A4	0.0093849	1.89563	0.922674	Up
B2RVL6	Zcchc24	Zinc finger CCHC domain-containing protein 24	0.00521733	1.90618	0.930687	Up
Q7TN37	Trpm4	Transient receptor potential cation channel subfamily M member 4	0.000538135	1.9064	0.930852	Up
Q9EQ20	Aldh6a1	Methylmalonate-semialdehyde dehydrogenase [acylating], mitochondrial	0.000741939	1.90863	0.932536	Up
P70390	Shox2	Short stature homeobox protein 2	0.0073301	1.91567	0.937851	Up
B9EJX2	Nhs	NHS actin remodeling regulator	0.00017299	1.91603	0.938118	Up
Q06186	Hbegf	Proheparin-binding EGF-like growth factor	0.00290852	1.91948	0.940719	Up
Q5HZJ5	Fam189b	Protein ENTREP3	0.00219355	1.92031	0.941337	Up
P58022	Loxl2	Lysyl oxidase homolog 2	0.0141243	1.9301	0.948673	Up
Q8CHE4	Phlpp1	PH domain leucine-rich repeat-containing protein phosphatase 1	5.48581e-05	1.93701	0.953829	Up
P08122	Col4a2	Collagen alpha-2(IV) chain	0.00217732	1.94466	0.959521	Up
F6UUZ3	Dgkk	Diacylglycerol kinase	0.0301362	1.94534	0.960022	Up
Q91YK0	Lrrc49	Leucine-rich repeat-containing protein 49	0.0154329	1.95314	0.965798	Up
Q3UQI9	Mindy4	Probable ubiquitin carboxyl-terminal hydrolase MINDY-4	0.0413261	1.95352	0.966074	Up
P52800	Efnb2	Ephrin-B2	0.0181491	1.95409	0.966499	Up
P63254	Crip1	Cysteine-rich protein 1	0.0204446	1.9583	0.969601	Up
O55003	Bnip3	BCL2/adenovirus E1B 19 kDa protein-interacting protein 3	0.005529	1.96578	0.975099	Up
Q8BQ48	Cep295	Centrosomal protein of 295 kDa	0.0454585	1.96803	0.976753	Up
P48410	Abcd1	ATP-binding cassette sub-family D member 1	0.0109274	1.97124	0.979103	Up
Q60780	Gas7	Growth arrest-specific protein 7	0.00122127	1.97318	0.980523	Up
O54818	Tpd52l1	Tumor protein D53	0.0427164	1.98046	0.985835	Up
Q8K2Q5	Chchd7	Coiled-coil-helix-coiled-coil-helix domain-containing protein 7	0.00909103	1.98611	0.989948	Up
A2A884	Hivep3	Transcription factor HIVEP3	0.011761	1.98776	0.991144	Up
O08983	Hps1	BLOC-3 complex member HPS1	0.0044356	1.98919	0.992184	Up
A2RST1	Mgst2	Microsomal glutathione S-transferase 2	0.0350817	2.00049	1.00035	Up
E9Q0S6	Tns1	Tensin-1	0.000543298	2.00146	1.00105	Up
Q80XJ3	Ttc28	Tetratricopeptide repeat protein 28	2.20465e-05	2.00659	1.00474	Up
P70236	Map2k6	Dual specificity mitogen-activated protein kinase kinase 6	0.000632302	2.01085	1.0078	Up
Q8BVZ5	Il33	Interleukin-33	0.00139452	2.01365	1.00981	Up
O70139	Pkig	cAMP-dependent protein kinase inhibitor gamma	0.0243558	2.01889	1.01356	Up
P70208	Plxna3	Plexin-A3	0.0257613	2.03451	1.02468	Up
Q5DTZ6	Rnf150	RING finger protein 150	0.0170188	2.03574	1.02555	Up
Q9QYG0	Ndrg2	Protein NDRG2	0.00317505	2.04099	1.02927	Up
Q69Z36	Mex3b	RNA-binding protein MEX3B	0.0049363	2.04122	1.02943	Up
Q9D2I5	Armc9	LisH domain-containing protein ARMC9	0.0472451	2.06364	1.04519	Up
Q80XU8	Lrfn4	Leucine-rich repeat and fibronectin type-III domain-containing protein 4	0.0363582	2.06415	1.04555	Up
Q99K46	Usp11	Ubiquitin carboxyl-terminal hydrolase 11	0.0097839	2.07241	1.05131	Up
Q9JKN6	Nova1	RNA-binding protein Nova-1	0.000138236	2.08809	1.06218	Up
B2RQE8	Arhgap42	Rho GTPase-activating protein 42	0.000573887	2.10228	1.07195	Up
E9Q5N9	Zfp395	Zinc finger protein 395	0.0238236	2.10818	1.076	Up
Q9WTQ5	Akap12	A-kinase anchor protein 12	0.0117688	2.14079	1.09814	Up
Q80TE4	Sipa1l2	Signal-induced proliferation-associated 1-like protein 2	0.000333242	2.14259	1.09936	Up
P98156	Vldlr	Very low-density lipoprotein receptor	0.00168486	2.15227	1.10586	Up
Q61398	Pcolce	Procollagen C-endopeptidase enhancer 1	0.000110425	2.15924	1.11052	Up
Q8BG99	Pknox2	Homeobox protein PKNOX2	0.0237656	2.16251	1.11271	Up
Q61823	Pdcd4	Programmed cell death protein 4	0.0409923	2.21329	1.14619	Up
Q02780	Nfia	Nuclear factor 1 A-type	0.0251076	2.22715	1.1552	Up
P35441	Thbs1	Thrombospondin-1	0.000338532	2.23784	1.16211	Up
Q9QYC7	Ggcx	Vitamin K-dependent gamma-carboxylase	0.000782142	2.24276	1.16527	Up
Q9CQ31	Asb11	Ankyrin repeat and SOCS box protein 11	0.00854302	2.24985	1.16983	Up
P97857	Adamts1	A disintegrin and metalloproteinase with thrombospondin motifs 1	0.0162716	2.27089	1.18326	Up
Q61572	Foxc1	Forkhead box protein C1	0.00108848	2.2721	1.18402	Up
P47880	Igfbp6	Insulin-like growth factor-binding protein 6	0.000371205	2.30599	1.20539	Up
Q06348	Prrx2	Paired mesoderm homeobox protein 2	0.0217888	2.31146	1.20881	Up
Q9ERS5	Plekha2	Pleckstrin homology domain-containing family A member 2	0.000984762	2.32791	1.21903	Up
Q8C886	Plekhn1	Probable pleckstrin homology domain-containing family N member 1	0.000189305	2.33713	1.22474	Up
P11276	Fn1	Fibronectin	5.92408e-05	2.35625	1.23649	Up
P54830	Ptpn5	Tyrosine-protein phosphatase non-receptor type 5	0.000277865	2.36399	1.24122	Up
E9Q2T4	4930523C07Rik	RIKEN cDNA 4930523C07 gene	0.00446348	2.36595	1.24242	Up
Q6PHU5	Sort1	Sortilin	0.00771448	2.3725	1.24641	Up
Q6PDN3	Mylk	Myosin light chain kinase, smooth muscle	0.00771072	2.38593	1.25455	Up
Q99JR5	Tinagl1	Tubulointerstitial nephritis antigen-like	0.0037207	2.39129	1.25779	Up
Q9DCM7	Nacc2	Nucleus accumbens-associated protein 2	0.00249205	2.39318	1.25893	Up
P55041	Gem	GTP-binding protein GEM	0.00270263	2.41052	1.26935	Up
Q8R003	Mbnl3	Muscleblind-like protein 3	0.00248632	2.41266	1.27063	Up
Q8BLX7	Col16a1	Collagen alpha-1(XVI) chain	0.0024902	2.423	1.27679	Up
Q91V36	Nrbp2	Nuclear receptor-binding protein 2	0.010964	2.42386	1.27731	Up
Q9JMH9	Myo18a	Unconventional myosin-XVIIIa	0.000112809	2.49894	1.32132	Up
O08746	Matn2	Matrilin-2	0.00253705	2.53912	1.34433	Up
P06869	Plau	Urokinase-type plasminogen activator	0.0066547	2.53965	1.34463	Up
[truncated: 68 more rows]
